# Supplementary material for: Combined transcriptome and metabolome analysis of Nerium indicum L. elaborates the key pathways that are activated in response to witches’ broom disease
Source: BMC Plant Biol. 2022 Jun 14;22:291. doi: 10.1186/s12870-022-03672-z (PMC9199210; doi:10.1186/s12870-022-03672-z)
Supplement: Supplementary file 1 — Additional file 1: Supplementary Table 1. Summary of transcriptome sequencing of infected and non-infected Nerium indicum L. tissues. Supplementary Table 2. Differential expression of genes between infected (NOWP) and non-infected (NOHP) N. indicum phloem. Supplementary Table 3. Differential expression of genes between infected (NOWS) and non-infected (NOHS) N. indicum stem. Supplementary Table 4. List of differentially expressed genes that were enriched in specific pathways in WBD infected N. indicum phloem (NOWP) and stem tip (NOWS) as compared to controls i.e., NOHP and NOHS, respectively. Supplementary Table 5. Details of the differentially accumulated metabolites between infected (NOWP) and non-infected (NOHP) N. indicum phloem. Supplementary Table 6. Details of the differentially accumulated metabolites between infected (NOWS) and non-infected (NOHS) N. indicum stem tip. Supplementary Table 7. Pathway specific differential accumulation of metabolites in infected N. indicum phloem and stem as compared to non-infected tissues. [file 12870_2022_3672_MOESM1_ESM.xlsx]

## Sheet: Supplementary Table 1
Supplementary Table 1. Summary of transcriptome sequencing of infected and non-infected Nerium indicum L. tissues.
Sample	Raw Reads	Clean Reads	Clean Base(G)	Error Rate(%)	Q20(%)	Q30(%)	GC Content(%)
TNOHP1	53100214	50334390	7.55	0.03	97.86	93.73	42.98
TNOHP2	53930392	51217198	7.68	0.03	97.81	93.6	42.99
TNOHP3	50880804	48225044	7.23	0.03	97.67	93.3	43.1
TNOHS1	51389678	48736542	7.31	0.03	97.94	93.89	43.38
TNOHS2	47854918	45650316	6.85	0.03	97.7	93.4	43.25
TNOHS3	51412378	48839708	7.33	0.03	97.66	93.24	43.32
TNOWP1	44810712	42930170	6.44	0.03	97.63	93.21	43.29
TNOWP2	51356106	48853388	7.33	0.03	97.55	93.04	43.29
TNOWP3	50090114	47892158	7.18	0.03	97.71	93.42	43.25
TNOWS1	50194234	46509622	6.98	0.03	97.71	93.41	43.18
TNOWS2	51982884	49587836	7.44	0.03	97.6	93.19	43.17
TNOWS3	52120912	49170346	7.38	0.03	97.85	93.68	43.15

## Sheet: Supplementary Table 2
Supplementary Table 2. Differential expression of genes between infected (NOWP) and non-infected (NOHP) N. indicum phloem.
ID	TNOHP	TNOWP	log2FoldChange	regulated	KEGG	NR	Swissprot	Tremble	KOG	GO	Pfam
Cluster-13228.100454	8.31667	62.7467	2.96195	up	K13425 WRKY transcription factor 22 | (RefSeq) WRKY transcription factor 22-like (A)	hypothetical protein POPTR_0007s10670g [Populus trichocarpa]	RecName: Full=Probable WRKY transcription factor 15; AltName: Full=WRKY DNA-binding protein 15;	SubName: Full=Uncharacterized protein {ECO:0000313|EMBL:ABK96190.1};	--	GO:0005634,nucleus; GO:0005516,calmodulin binding; GO:0003700,DNA-binding transcription factor activity; GO:0043565,sequence-specific DNA binding; GO:0044212,transcription regulatory region DNA binding; GO:0010200,response to chitin; GO:0006351,transcription, DNA-templated	Plant zinc cluster domain
Cluster-13228.100993	11.2333	82.16	2.91822	up	K13422 transcription factor MYC2 | (RefSeq) transcription factor MYC3-like (A)	PREDICTED: transcription factor bHLH93 [Vitis vinifera]	RecName: Full=Transcription factor bHLH93; AltName: Full=Basic helix-loop-helix protein 93; Short=AtbHLH93; Short=bHLH 93; AltName: Full=Transcription factor EN 47; AltName: Full=bHLH transcription factor bHLH093;	SubName: Full=Uncharacterized protein {ECO:0000313|EMBL:CCB45689.1};	--	GO:0005634,nucleus; GO:0003677,DNA binding; GO:0003700,DNA-binding transcription factor activity; GO:0046983,protein dimerization activity; GO:0045487,gibberellin catabolic process; GO:0007275,multicellular organism development; GO:0010371,regulation of gibberellin biosynthetic process; GO:0006351,transcription, DNA-templated	Helix-loop-helix DNA-binding domain
Cluster-13228.101218	3.80333	279.123	6.23946	up	K00799 glutathione S-transferase [EC:2.5.1.18] | (RefSeq) glutathione S-transferase U9 (A)	PREDICTED: glutathione S-transferase U9 [Theobroma cacao]	RecName: Full=Glutathione S-transferase U10; Short=AtGSTU10; EC=2.5.1.18; AltName: Full=GST class-tau member 10;	SubName: Full=Glutathione S-transferase tau 9 {ECO:0000313|EMBL:EOY21827.1};	Glutathione S-transferase	GO:0005737,cytoplasm; GO:0005829,cytosol; GO:0004364,glutathione transferase activity; GO:0006749,glutathione metabolic process; GO:0009407,toxin catabolic process	Glutathione S-transferase N-terminal domain
Cluster-13228.102854	11.87	58.22	2.34325	up	K01213 galacturan 1,4-alpha-galacturonidase [EC:3.2.1.67] | (RefSeq) polygalacturonase At1g48100-like (A)	unnamed protein product [Coffea canephora]	RecName: Full=Polygalacturonase At1g48100; Short=PG; EC=3.2.1.15; AltName: Full=Pectinase At1g48100; Flags: Precursor;	SubName: Full=Uncharacterized protein {ECO:0000313|EMBL:CDP07996.1};	--	GO:0005618,cell wall; GO:0005576,extracellular region; GO:0004650,polygalacturonase activity; GO:0005975,carbohydrate metabolic process; GO:0009831,plant-type cell wall modification involved in multidimensional cell growth	Pectate lyase superfamily protein
Cluster-13228.103093	66.3833	155.01	1.27219	up	K00963 UTP--glucose-1-phosphate uridylyltransferase [EC:2.7.7.9] | (RefSeq) UTP--glucose-1-phosphate uridylyltransferase-like (A)	unnamed protein product [Coffea canephora]	RecName: Full=UTP--glucose-1-phosphate uridylyltransferase; EC=2.7.7.9; AltName: Full=UDP-glucose pyrophosphorylase; Short=UDPGP; Short=UGPase;	RecName: Full=UTP--glucose-1-phosphate uridylyltransferase {ECO:0000256|PIRNR:PIRNR000806}; EC=2.7.7.9 {ECO:0000256|PIRNR:PIRNR000806};	UDP-glucose pyrophosphorylase	GO:0005737,cytoplasm; GO:0003983,UTP:glucose-1-phosphate uridylyltransferase activity; GO:0006011,UDP-glucose metabolic process	UTP--glucose-1-phosphate uridylyltransferase
Cluster-13228.104755	2.85333	229.06	6.37144	up	K15718 linoleate 9S-lipoxygenase [EC:1.13.11.58] | (RefSeq) probable linoleate 9S-lipoxygenase 5 (A)	lipoxygenase [Cynanchum gracillimum]	RecName: Full=Probable linoleate 9S-lipoxygenase 5; EC=1.13.11.58; AltName: Full=Leaf lipoxygenase;	RecName: Full=Lipoxygenase {ECO:0000256|RuleBase:RU003975}; EC=1.13.11.- {ECO:0000256|RuleBase:RU003975};	--	GO:0005737,cytoplasm; GO:0046872,metal ion binding; GO:0016702,oxidoreductase activity, acting on single donors with incorporation of molecular oxygen, incorporation of two atoms of oxygen; GO:0031408,oxylipin biosynthetic process	Lipoxygenase
Cluster-13228.105227	18.3733	94.73	2.41459	up	K01568 pyruvate decarboxylase [EC:4.1.1.1] | (RefSeq) pyruvate decarboxylase 1 (A)	pyruvate decarboxylase 1 [Olea europaea var. sylvestris]	RecName: Full=Pyruvate decarboxylase 1; Short=PDC; EC=4.1.1.1;	SubName: Full=Uncharacterized protein {ECO:0000313|EMBL:OMP06846.1};	Thiamine pyrophosphate-requiring enzyme	GO:0000287,magnesium ion binding; GO:0004737,pyruvate decarboxylase activity; GO:0030976,thiamine pyrophosphate binding	Thiamine pyrophosphate enzyme, C-terminal TPP binding domain
Cluster-13228.107299	416.61	108.787	-1.89253	down	K03841 fructose-1,6-bisphosphatase I [EC:3.1.3.11] | (RefSeq) Fructose-1,6-bisphosphatase, chloroplastic (A)	uncharacterized WD repeat-containing protein C2A9.03 isoform X3 [Sesamum indicum]	RecName: Full=Katanin p80 WD40 repeat-containing subunit B1 homolog {ECO:0000255|HAMAP-Rule:MF_03022};	SubName: Full=Uncharacterized protein {ECO:0000313|EMBL:CDP01029.1};	--	GO:0080008,Cul4-RING E3 ubiquitin ligase complex; GO:0008352,katanin complex; GO:0005874,microtubule; GO:0008017,microtubule binding; GO:0043622,cortical microtubule organization; GO:0051013,microtubule severing	WD40-like Beta Propeller Repeat
Cluster-13228.107575	54.5133	4.26333	-3.62416	down	K09566 peptidyl-prolyl isomerase G (cyclophilin G) [EC:5.2.1.8] | (RefSeq) uncharacterized protein LOC109819575 (A)	BURP domain-containing protein BNM2A-like [Durio zibethinus]	RecName: Full=BURP domain-containing protein BNM2A {ECO:0000303|PubMed:19714473}; AltName: Full=Brassica napus microspore-derived embryo protein 2 {ECO:0000303|PubMed:9790599}; Short=BNM2 {ECO:0000303|PubMed:9790599}; Flags: Precursor;	SubName: Full=Uncharacterized protein isoform 2 {ECO:0000313|EMBL:EOX98056.1};	--	GO:0000326,protein storage vacuole	BURP domain
Cluster-13228.109096	1.26333	18.05	3.88614	up	K17471 sulfate transporter 3 | (RefSeq) probable sulfate transporter 3.5 (A)	hypothetical protein LSAT_5X100940 [Lactuca sativa]	RecName: Full=Probable sulfate transporter 3.5;	SubName: Full=Putative sulfate transporter 3,5 {ECO:0000313|EMBL:OTG03812.1};	Sulfate/bicarbonate/oxalate exchanger SAT-1 and related transporters (SLC26 family)	GO:0005887,integral component of plasma membrane; GO:0008271,secondary active sulfate transmembrane transporter activity; GO:0015116,sulfate transmembrane transporter activity; GO:0015293,symporter activity	STAS domain
Cluster-13228.112838	13.9167	70.0633	2.38053	up	K10706 senataxin [EC:3.6.4.-] | (RefSeq) uncharacterized LOC107773543 (A)	unnamed protein product [Coffea canephora]	--	SubName: Full=Uncharacterized protein {ECO:0000313|EMBL:CDP01711.1};	tRNA-splicing endonuclease positive effector (SEN1)	--	ATPase family associated with various cellular activities (AAA)
Cluster-13228.113689	345.207	31.3667	-3.4165	down	--	unnamed protein product [Coffea canephora]	--	SubName: Full=Uncharacterized protein {ECO:0000313|EMBL:CDP19142.1};	--	GO:0016021,integral component of membrane	--
Cluster-13228.121995	207.113	1.38	-7.21901	down	K13993 HSP20 family protein | (RefSeq) 22.0 kDa class IV heat shock protein-like (A)	PREDICTED: 22.0 kDa class IV heat shock protein-like [Nicotiana attenuata]	RecName: Full=22.7 kDa class IV heat shock protein; Flags: Precursor;	SubName: Full=22.0 kDa class iv heat shock protein {ECO:0000313|EMBL:OIS96638.1};	Molecular chaperone (small heat-shock protein Hsp26/Hsp42)	GO:0005788,endoplasmic reticulum lumen	CS domain
Cluster-13228.124748	100.793	7.64333	-3.68364	down	--	putative universal stress protein [Catharanthus roseus]	--	SubName: Full=Putative universal stress protein {ECO:0000313|EMBL:AID16043.1};	--	GO:0006950,response to stress	Universal stress protein family
Cluster-13228.18563	187.213	4.12333	-5.44668	down	K21594 translation factor GUF1, mitochondrial [EC:3.6.5.-] | (RefSeq) translation factor GUF1 homolog, chloroplastic isoform X1 (A)	PREDICTED: major allergen Pru ar 1 [Eucalyptus grandis]	RecName: Full=Pathogenesis-related protein STH-21;	SubName: Full=Uncharacterized protein {ECO:0000313|EMBL:KCW61221.1};	FOG: Transposon-encoded proteins with TYA, reverse transcriptase, integrase domains in various combinations	GO:0006952,defense response; GO:0009607,response to biotic stimulus	Pathogenesis-related protein Bet v I family
Cluster-13228.19355	68.68	8.60333	-2.95359	down	K22455 estrogen receptor-binding fragment-associated gene 9 protein | (RefSeq) uncharacterized protein At3g61260 (A)	unnamed protein product [Coffea canephora]	RecName: Full=Remorin 4.1 {ECO:0000305}; Short=OsREM4.1 {ECO:0000303|PubMed:17984200}; AltName: Full=Remorin group 4 member 1 {ECO:0000303|PubMed:17984200};	SubName: Full=Uncharacterized protein {ECO:0000313|EMBL:CDP05668.1};	--	GO:0005886,plasma membrane; GO:0009738,abscisic acid-activated signaling pathway; GO:1900458,negative regulation of brassinosteroid mediated signaling pathway	Remorin, C-terminal region
Cluster-13228.26859	84.8033	4.18	-4.2933	down	K18470 Rho GTPase-activating protein 1 | (RefSeq) protein GDAP2 homolog (A)	PREDICTED: ganglioside-induced differentiation-associated protein 2 [Theobroma cacao]	--	SubName: Full=SEC14 cytosolic factor family protein / phosphoglyceride transfer family protein {ECO:0000313|EMBL:EOY15164.1};	Hismacro and SEC14 domain-containing proteins	--	Divergent CRAL/TRIO domain
Cluster-13228.29521	361.07	4.32333	-6.34845	down	--	unnamed protein product [Coffea canephora]	--	SubName: Full=Uncharacterized protein {ECO:0000313|EMBL:CDP12858.1};	--	--	--
Cluster-13228.31210	51.26	1.34	-5.20547	down	--	unnamed protein product [Coffea canephora]	--	SubName: Full=Uncharacterized protein {ECO:0000313|EMBL:CDP00958.1};	--	--	Anaphase-promoting complex subunit 11 RING-H2 finger
Cluster-13228.33656	85.7433	16.9233	-2.29492	down	K01193 beta-fructofuranosidase [EC:3.2.1.26] | (RefSeq) LOC109747879; beta-fructofuranosidase, insoluble isoenzyme 3-like (A)	unnamed protein product [Coffea canephora]	RecName: Full=UPF0481 protein At3g47200;	SubName: Full=Uncharacterized protein {ECO:0000313|EMBL:CDO99349.1};	--	GO:0016021,integral component of membrane; GO:0005886,plasma membrane	Plant protein of unknown function
Cluster-13228.44114	20.95	102.203	2.33182	up	K14454 aspartate aminotransferase, cytoplasmic [EC:2.6.1.1] | (RefSeq) aspartate aminotransferase, cytoplasmic (A)	unnamed protein product [Coffea canephora]	RecName: Full=Aspartate aminotransferase, cytoplasmic; EC=2.6.1.1; AltName: Full=Transaminase A;	RecName: Full=Aspartate aminotransferase {ECO:0000256|RuleBase:RU000480}; EC=2.6.1.1 {ECO:0000256|RuleBase:RU000480};	Aspartate aminotransferase/Glutamic oxaloacetic transaminase AAT1/GOT2	GO:0005737,cytoplasm; GO:0004069,L-aspartate:2-oxoglutarate aminotransferase activity; GO:0080130,L-phenylalanine:2-oxoglutarate aminotransferase activity; GO:0030170,pyridoxal phosphate binding; GO:0006103,2-oxoglutarate metabolic process; GO:0006531,aspartate metabolic process; GO:0009058,biosynthetic process; GO:0006536,glutamate metabolic process	Aminotransferase class I and II
Cluster-13228.45198	63.6367	306.913	2.31593	up	K00083 cinnamyl-alcohol dehydrogenase [EC:1.1.1.195] | (RefSeq) probable cinnamyl alcohol dehydrogenase 1 (A)	unnamed protein product [Coffea canephora]	RecName: Full=Cinnamyl alcohol dehydrogenase 1; Short=CAD 1; Short=ObaCAD1; EC=1.1.1.195;	SubName: Full=Uncharacterized protein {ECO:0000313|EMBL:CDO97223.1};	Alcohol dehydrogenase, class V	GO:0045551,cinnamyl-alcohol dehydrogenase activity; GO:0052747,sinapyl alcohol dehydrogenase activity; GO:0008270,zinc ion binding; GO:0009699,phenylpropanoid biosynthetic process	short chain dehydrogenase
Cluster-13228.49886	0.53	164.023	8.32818	up	K13066 caffeic acid 3-O-methyltransferase [EC:2.1.1.68] | (RefSeq) caffeic acid 3-O-methyltransferase-like (A)	S-methyltransferase [Catharanthus roseus]	RecName: Full=Caffeic acid 3-O-methyltransferase; Short=CAOMT; Short=COMT; EC=2.1.1.68; AltName: Full=S-adenosysl-L-methionine:caffeic acid 3-O-methyltransferase;	SubName: Full=S-methyltransferase {ECO:0000313|EMBL:AAZ32409.1};	Hydroxyindole-O-methyltransferase and related SAM-dependent methyltransferases	GO:0047763,caffeate O-methyltransferase activity; GO:0046983,protein dimerization activity; GO:0009809,lignin biosynthetic process	Dimerisation domain
Cluster-13228.49972	3.17667	87.36	4.82287	up	K04733 interleukin-1 receptor-associated kinase 4 [EC:2.7.11.1] | (RefSeq) receptor-like protein kinase HERK 1 (A)	unnamed protein product [Coffea canephora]	RecName: Full=Heavy metal-associated isoprenylated plant protein 16 {ECO:0000303|PubMed:21072340, ECO:0000303|PubMed:23368984}; Short=AtHIP16 {ECO:0000303|PubMed:21072340, ECO:0000303|PubMed:23368984}; AltName: Full=Farnesylated protein 4 {ECO:0000303|PubMed:8837031}; Short=AtFP4 {ECO:0000303|PubMed:8837031}; Flags: Precursor;	SubName: Full=Uncharacterized protein {ECO:0000313|EMBL:CDP06149.1};	--	GO:0005737,cytoplasm; GO:0046914,transition metal ion binding; GO:0046916,cellular transition metal ion homeostasis; GO:0030001,metal ion transport	Heavy-metal-associated domain
Cluster-13228.50957	23.9567	270.947	3.54886	up	K18857 alcohol dehydrogenase class-P [EC:1.1.1.1] | (RefSeq) alcohol dehydrogenase 3 (A)	unnamed protein product [Coffea canephora]	RecName: Full=Alcohol dehydrogenase 2; EC=1.1.1.1 {ECO:0000250|UniProtKB:P06525};	SubName: Full=Uncharacterized protein {ECO:0000313|EMBL:CDP12010.1};	Alcohol dehydrogenase, class III	GO:0005737,cytoplasm; GO:0004022,alcohol dehydrogenase (NAD) activity; GO:0008270,zinc ion binding	Zinc-binding dehydrogenase
Cluster-13228.51226	6.03333	33.0033	2.50296	up	K01919 glutamate--cysteine ligase [EC:6.3.2.2] | (RefSeq) glutamate--cysteine ligase, chloroplastic isoform X1 (A)	unnamed protein product [Coffea canephora]	RecName: Full=Glutamate--cysteine ligase, chloroplastic; EC=6.3.2.2; AltName: Full=Gamma-ECS; Short=GCS; AltName: Full=Gamma-glutamylcysteine synthetase; Flags: Precursor;	SubName: Full=Uncharacterized protein {ECO:0000313|EMBL:CDP09740.1};	--	GO:0009507,chloroplast; GO:0005524,ATP binding; GO:0004357,glutamate-cysteine ligase activity; GO:0006750,glutathione biosynthetic process	Glutamate-cysteine ligase family 2(GCS2)
Cluster-13228.51639	21.7	156.15	2.89289	up	K14487 auxin responsive GH3 gene family | (RefSeq) indole-3-acetic acid-amido synthetase GH3.17-like isoform X1 (A)	indole-3-acetic acid-amido synthetase GH3.17-like isoform X1 [Hevea brasiliensis]	RecName: Full=Indole-3-acetic acid-amido synthetase GH3.17; EC=6.3.2.-; AltName: Full=Auxin-responsive GH3-like protein 17; Short=AtGH3-17;	SubName: Full=Auxin-responsive GH3 family protein {ECO:0000313|EMBL:EOX99583.1};	--	GO:0005737,cytoplasm; GO:0005634,nucleus; GO:0010279,indole-3-acetic acid amido synthetase activity; GO:0010252,auxin homeostasis; GO:0009733,response to auxin	GH3 auxin-responsive promoter
Cluster-13228.52174	124.147	2.86333	-5.39142	down	K10418 dynein light chain LC8-type | (RefSeq) rop guanine nucleotide exchange factor 12-like (A)	unnamed protein product [Coffea canephora]	RecName: Full=Rop guanine nucleotide exchange factor 3; Short=AtRopGEF3; AltName: Full=Rho of plants guanine nucleotide exchange factor 3;	SubName: Full=Uncharacterized protein {ECO:0000313|EMBL:CDP08814.1};	--	GO:0005089,Rho guanyl-nucleotide exchange factor activity	PRONE (Plant-specific Rop nucleotide exchanger)
Cluster-13228.52853	82.69	0.87	-6.50835	down	K01246 DNA-3-methyladenine glycosylase I [EC:3.2.2.20] | (RefSeq) dual specificity protein kinase splA-like (A)	unnamed protein product [Coffea canephora]	--	SubName: Full=Uncharacterized protein {ECO:0000313|EMBL:CDP04102.1};	--	GO:0008725,DNA-3-methyladenine glycosylase activity; GO:0006284,base-excision repair	Methyladenine glycosylase
Cluster-13228.52997	76.8267	33.4167	-1.1507	down	K00696 sucrose-phosphate synthase [EC:2.4.1.14] | (RefSeq) probable sucrose-phosphate synthase 1 (A)	probable sucrose-phosphate synthase 1 [Sesamum indicum]	RecName: Full=Probable sucrose-phosphate synthase; EC=2.4.1.14; AltName: Full=UDP-glucose-fructose-phosphate glucosyltransferase;	SubName: Full=Uncharacterized protein {ECO:0000313|EMBL:CDP10465.1};	Glycosyltransferase	GO:0005829,cytosol; GO:0005886,plasma membrane; GO:0009506,plasmodesma; GO:0016157,sucrose synthase activity; GO:0046524,sucrose-phosphate synthase activity; GO:0071836,nectar secretion; GO:0005986,sucrose biosynthetic process	Glycosyl transferase 4-like domain
Cluster-13228.53289	3.29667	56.3367	4.14088	up	K12447 UDP-sugar pyrophosphorylase [EC:2.7.7.64] | (RefSeq) uncharacterized protein LOC104808371 (A)	putative ribonuclease H-like domain-containing protein [Helianthus annuus]	RecName: Full=Retrovirus-related Pol polyprotein from transposon RE1; AltName: Full=Retro element 1 {ECO:0000303|PubMed:10689195}; Short=AtRE1 {ECO:0000303|PubMed:10689195}; Includes: RecName: Full=Protease RE1; EC=3.4.23.-; Includes: RecName: Full=Reverse transcriptase RE1; EC=2.7.7.49; Includes: RecName: Full=Endonuclease RE1;	SubName: Full=Putative ribonuclease H-like domain-containing protein {ECO:0000313|EMBL:OTF97513.1};	FOG: Transposon-encoded proteins with TYA, reverse transcriptase, integrase domains in various combinations	GO:0004190,aspartic-type endopeptidase activity; GO:0004519,endonuclease activity; GO:0046872,metal ion binding; GO:0003676,nucleic acid binding; GO:0003964,RNA-directed DNA polymerase activity; GO:0015074,DNA integration; GO:0006310,DNA recombination	Integrase core domain
Cluster-13228.53753	10.6733	72.2767	2.80689	up	K18857 alcohol dehydrogenase class-P [EC:1.1.1.1] | (RefSeq) alcohol dehydrogenase-like isoform X1 (A)	alcohol dehydrogenase [Quercus suber]	RecName: Full=Alcohol dehydrogenase; EC=1.1.1.1 {ECO:0000250|UniProtKB:P06525};	SubName: Full=Uncharacterized protein {ECO:0000313|EMBL:KCW50164.1};	Alcohol dehydrogenase, class III	GO:0005737,cytoplasm; GO:0004022,alcohol dehydrogenase (NAD) activity; GO:0008270,zinc ion binding	D-isomer specific 2-hydroxyacid dehydrogenase, NAD binding domain
Cluster-13228.54327	163.223	3.19333	-5.63	down	--	hypothetical protein CDL12_15691 [Handroanthus impetiginosus]	--	SubName: Full=Uncharacterized protein {ECO:0000313|EMBL:PIN11705.1};	--	--	--
Cluster-13228.54419	83.15	249.05	1.62896	up	K01184 polygalacturonase [EC:3.2.1.15] | (RefSeq) probable polygalacturonase At3g15720 (A)	probable polygalacturonase [Olea europaea var. sylvestris]	RecName: Full=Probable polygalacturonase; Short=PG {ECO:0000250|UniProtKB:Q7M1E7}; EC=3.2.1.15; AltName: Full=Pectinase {ECO:0000250|UniProtKB:Q7M1E7};	SubName: Full=Uncharacterized protein {ECO:0000313|EMBL:PIN20166.1};	--	GO:0016021,integral component of membrane; GO:0004650,polygalacturonase activity; GO:0005975,carbohydrate metabolic process	Pectate lyase superfamily protein
Cluster-13228.54582	411.253	69.0433	-2.5369	down	--	unnamed protein product [Coffea canephora]	RecName: Full=CCG-binding protein 1; Short=AtCBP1 {ECO:0000303|PubMed:26462908}; AltName: Full=Protein MATERNAL EFFECT EMBRYO ARREST 14 {ECO:0000305};	SubName: Full=Uncharacterized protein {ECO:0000313|EMBL:CDO97133.1};	--	GO:0009507,chloroplast; GO:0005829,cytosol; GO:0005634,nucleus; GO:0036033,mediator complex binding; GO:0050832,defense response to fungus; GO:0009793,embryo development ending in seed dormancy; GO:0010183,pollen tube guidance	--
Cluster-13228.54629	113.673	29.7167	-1.88613	down	K12116 flavin-binding kelch repeat F-box protein 1 | (RefSeq) adagio protein 3 (A)	putative LOV domain-containing protein [Holarrhena pubescens]	RecName: Full=Adagio protein 3; AltName: Full=F-box only protein 2a; Short=FBX2a; AltName: Full=Flavin-binding kelch repeat F-box protein 1;	SubName: Full=Putative LOV domain-containing protein {ECO:0000313|EMBL:AML77517.1};	--	GO:0005737,cytoplasm; GO:0005634,nucleus; GO:0009881,photoreceptor activity; GO:0007623,circadian rhythm; GO:0009908,flower development; GO:0009911,positive regulation of flower development; GO:0016567,protein ubiquitination; GO:0018298,protein-chromophore linkage; GO:0010468,regulation of gene expression; GO:0006355,regulation of transcription, DNA-templated; GO:0009637,response to blue light	PAS fold
Cluster-13228.55103	28.1533	207.26	2.92164	up	K01870 isoleucyl-tRNA synthetase [EC:6.1.1.5] | (RefSeq) isoleucine--tRNA ligase, chloroplastic/mitochondrial-like (A)	unnamed protein product [Coffea canephora]	RecName: Full=Dirigent protein 19; Short=AtDIR19; Flags: Precursor;	RecName: Full=Dirigent protein {ECO:0000256|RuleBase:RU363099};	--	GO:0048046,apoplast; GO:0016853,isomerase activity	Dirigent-like protein
Cluster-13228.55246	13.9367	207.337	3.93254	up	--	unnamed protein product [Coffea canephora]	--	SubName: Full=Uncharacterized protein {ECO:0000313|EMBL:CDP14664.1};	--	--	Pollen proteins Ole e I like
Cluster-13228.55282	22.1933	390.923	4.16324	up	--	--	--	--	--	--	--
Cluster-13228.56189	0.523333	163.683	8.33392	up	K05909 laccase [EC:1.10.3.2] | (RefSeq) laccase-14-like (A)	unnamed protein product [Coffea canephora]	RecName: Full=Putative laccase-9; EC=1.10.3.2; AltName: Full=Benzenediol:oxygen oxidoreductase 9; AltName: Full=Diphenol oxidase 9; AltName: Full=Urishiol oxidase 9; Flags: Precursor;	RecName: Full=Laccase {ECO:0000256|RuleBase:RU361119}; EC=1.10.3.2 {ECO:0000256|RuleBase:RU361119}; AltName: Full=Benzenediol:oxygen oxidoreductase {ECO:0000256|RuleBase:RU361119}; AltName: Full=Diphenol oxidase {ECO:0000256|RuleBase:RU361119}; AltName: Full=Urishiol oxidase {ECO:0000256|RuleBase:RU361119};	Multicopper oxidases	GO:0048046,apoplast; GO:0005507,copper ion binding; GO:0052716,hydroquinone:oxygen oxidoreductase activity; GO:0016722,oxidoreductase activity, oxidizing metal ions; GO:0046274,lignin catabolic process	Multicopper oxidase
Cluster-13228.57568	3.62667	717.12	7.63997	up	K01674 carbonic anhydrase [EC:4.2.1.1] | (RefSeq) alpha carbonic anhydrase 7 (A)	unnamed protein product [Coffea canephora]	RecName: Full=Bifunctional monodehydroascorbate reductase and carbonic anhydrase nectarin-3; EC=1.6.5.4; EC=4.2.1.1; AltName: Full=Nectarin-III; Contains: RecName: Full=Nectarin-2; Flags: Precursor;	SubName: Full=Uncharacterized protein {ECO:0000313|EMBL:CDP11563.1};	Carbonic anhydrase	GO:0005576,extracellular region; GO:0004089,carbonate dehydratase activity; GO:0016656,monodehydroascorbate reductase (NADH) activity; GO:0008270,zinc ion binding; GO:0006730,one-carbon metabolic process; GO:0006885,regulation of pH; GO:0000305,response to oxygen radical	Eukaryotic-type carbonic anhydrase
Cluster-13228.58539	217.3	70.5533	-1.57377	down	K15613 homeobox protein Meis1 | (RefSeq) LOW QUALITY PROTEIN: BEL1-like homeodomain protein 9 (A)	unnamed protein product [Coffea canephora]	RecName: Full=BEL1-like homeodomain protein 1; Short=BEL1-like protein 1; AltName: Full=Protein EMBRYO SAC DEVELOPMENT ARREST 29;	SubName: Full=Uncharacterized protein {ECO:0000313|EMBL:CDP15553.1};	Transcription factor MEIS1 and related HOX domain proteins	GO:0005737,cytoplasm; GO:0005634,nucleus; GO:0003677,DNA binding; GO:0003700,DNA-binding transcription factor activity; GO:0046982,protein heterodimerization activity; GO:0042803,protein homodimerization activity; GO:0010197,polar nucleus fusion; GO:0009737,response to abscisic acid; GO:0010201,response to continuous far red light stimulus by the high-irradiance response system; GO:0009610,respon…	Homeodomain
Cluster-13228.58619	361.917	0.973333	-8.45941	down	K03146 thiamine thiazole synthase | (RefSeq) thiamine thiazole synthase 2, chloroplastic-like (A)	unnamed protein product [Coffea canephora]	RecName: Full=Thiamine thiazole synthase 2, chloroplastic {ECO:0000255|HAMAP-Rule:MF_03158}; AltName: Full=Thiazole biosynthetic enzyme 2 {ECO:0000255|HAMAP-Rule:MF_03158}; Flags: Precursor;	RecName: Full=Thiamine thiazole synthase, chloroplastic {ECO:0000256|HAMAP-Rule:MF_03158}; AltName: Full=Thiazole biosynthetic enzyme {ECO:0000256|HAMAP-Rule:MF_03158};	Protein involved in thiamine biosynthesis and DNA damage tolerance	GO:0009507,chloroplast; GO:0005829,cytosol; GO:0005506,iron ion binding; GO:0006950,response to stress; GO:0009228,thiamine biosynthetic process; GO:0052837,thiazole biosynthetic process	RNA polymerase Rpb1, domain 3
Cluster-13228.58866	1.9	65.7667	5.16988	up	K03320 ammonium transporter, Amt family | (RefSeq) ammonium transporter 2-like (A)	PREDICTED: ammonium transporter 2-like [Ziziphus jujuba]	RecName: Full=Ammonium transporter 2; Short=AtAMT2;	RecName: Full=Ammonium transporter {ECO:0000256|RuleBase:RU362002};	Ammonia permease	GO:0016021,integral component of membrane; GO:0005886,plasma membrane; GO:0009506,plasmodesma; GO:0015398,high-affinity secondary active ammonium transmembrane transporter activity; GO:0015696,ammonium transport; GO:0009624,response to nematode	Ammonium Transporter Family
Cluster-13228.59099	6.44333	45.4867	2.8665	up	K00327 NADPH-ferrihemoprotein reductase [EC:1.6.2.4] | (RefSeq) NADPH--cytochrome P450 reductase-like (A)	unnamed protein product [Coffea canephora]	RecName: Full=NADPH--cytochrome P450 reductase {ECO:0000255|HAMAP-Rule:MF_03212}; Short=CPR {ECO:0000255|HAMAP-Rule:MF_03212}; Short=P450R {ECO:0000255|HAMAP-Rule:MF_03212}; EC=1.6.2.4 {ECO:0000255|HAMAP-Rule:MF_03212};	RecName: Full=NADPH--cytochrome P450 reductase {ECO:0000256|PIRNR:PIRNR000208}; EC=1.6.2.4 {ECO:0000256|PIRNR:PIRNR000208};	NADP/FAD dependent oxidoreductase	GO:0005789,endoplasmic reticulum membrane; GO:0016021,integral component of membrane; GO:0010181,FMN binding; GO:0003958,NADPH-hemoprotein reductase activity	FAD binding domain
Cluster-13228.59471	19.1933	105.093	2.49891	up	--	PREDICTED: uncharacterized protein LOC100243388 [Vitis vinifera]	--	SubName: Full=Uncharacterized protein {ECO:0000313|EMBL:CCB42978.1};	--	--	Protein of unknown function (DUF1645)
Cluster-13228.59502	55.8633	317.48	2.53792	up	K14504 xyloglucan:xyloglucosyl transferase TCH4 [EC:2.4.1.207] | (RefSeq) probable xyloglucan endotransglucosylase/hydrolase protein 23 (A)	Glycoside hydrolase [Macleaya cordata]	RecName: Full=Xyloglucan endotransglucosylase/hydrolase 2 {ECO:0000250|UniProtKB:Q38857}; EC=2.4.1.207 {ECO:0000250|UniProtKB:Q38857}; AltName: Full=Brassinosteroid-regulated protein BRU1 {ECO:0000303|PubMed:8115544}; Flags: Precursor;	RecName: Full=Xyloglucan endotransglucosylase/hydrolase {ECO:0000256|RuleBase:RU361120}; EC=2.4.1.207 {ECO:0000256|RuleBase:RU361120};	--	GO:0048046,apoplast; GO:0005618,cell wall; GO:0004553,hydrolase activity, hydrolyzing O-glycosyl compounds; GO:0016762,xyloglucan:xyloglucosyl transferase activity; GO:0042546,cell wall biogenesis; GO:0010411,xyloglucan metabolic process	Glycosyl hydrolases family 16
Cluster-13228.59659	14.7833	141.677	3.30177	up	K06130 lysophospholipase II [EC:3.1.1.5] | (RefSeq) acyl-protein thioesterase 1 homolog 1 (A)	unnamed protein product [Coffea canephora]	RecName: Full=Probable carboxylesterase Os04g0669500 {ECO:0000305}; EC=3.1.1.- {ECO:0000305};	SubName: Full=Uncharacterized protein {ECO:0000313|EMBL:CDO98115.1};	Lysophospholipase	GO:0005737,cytoplasm; GO:0052689,carboxylic ester hydrolase activity; GO:0008474,palmitoyl-(protein) hydrolase activity; GO:0006631,fatty acid metabolic process; GO:0002084,protein depalmitoylation	Dienelactone hydrolase family
Cluster-13228.59794	53.4333	1.18333	-5.45233	down	K13448 calcium-binding protein CML | (RefSeq) probable calcium-binding protein CML50 (A)	unnamed protein product [Coffea canephora]	RecName: Full=BAG family molecular chaperone regulator 6 {ECO:0000303|Ref.3}; AltName: Full=Bcl-2-associated athanogene 6 {ECO:0000303|Ref.3}; AltName: Full=CaM-binding protein 1 {ECO:0000303|PubMed:16003391}; Contains: RecName: Full=Cleaved BAG6 {ECO:0000303|PubMed:26739014};	SubName: Full=Uncharacterized protein {ECO:0000313|EMBL:CDP08736.1};	--	GO:0009506,plasmodesma; GO:0005516,calmodulin binding; GO:0051087,chaperone binding; GO:0006914,autophagy; GO:0050832,defense response to fungus; GO:0009817,defense response to fungus, incompatible interaction; GO:0012502,induction of programmed cell death; GO:0010508,positive regulation of autophagy; GO:0006457,protein folding; GO:0009408,response to heat; GO:0009644,response to high light inten…	BAG domain
Cluster-13228.60052	159.86	709.08	2.18869	up	K10781 fatty acyl-ACP thioesterase B [EC:3.1.2.14 3.1.2.21] | (RefSeq) uncharacterized protein LOC113347984 isoform X1 (A)	PREDICTED: kirola-like [Nicotiana tomentosiformis]	RecName: Full=Kirola {ECO:0000303|PubMed:21309790}; AltName: Allergen=Act d 11 {ECO:0000303|PubMed:21309790};	SubName: Full=Uncharacterized protein {ECO:0000313|EMBL:OAY25251.1};	--	GO:0002253,activation of immune response; GO:0006952,defense response; GO:0009607,response to biotic stimulus	Polyketide cyclase / dehydrase and lipid transport
Cluster-13228.60185	4.11	131.667	5.04258	up	K04733 interleukin-1 receptor-associated kinase 4 [EC:2.7.11.1] | (RefSeq) L-type lectin-domain containing receptor kinase VI.2-like isoform X1 (A)	blue copper protein-like [Olea europaea var. sylvestris]	RecName: Full=Stellacyanin;	SubName: Full=blue copper protein {ECO:0000313|RefSeq:XP_016579966.1};	--	GO:0009055,electron transfer activity; GO:0046872,metal ion binding	Plastocyanin-like domain
Cluster-13228.61873	11.2033	220.517	4.34583	up	K09872 aquaporin PIP | (RefSeq) aquaporin PIP2-1 (A)	plasma membrane intrinsic protein 2 [Calotropis procera]	RecName: Full=Probable aquaporin PIP2-2; AltName: Full=OsPIP2;2; AltName: Full=Plasma membrane intrinsic protein 2-2;	SubName: Full=Plasma membrane intrinsic protein 2 {ECO:0000313|EMBL:ARJ54832.1};	Aquaporin (major intrinsic protein family)	GO:0005887,integral component of plasma membrane; GO:0015250,water channel activity; GO:0034220,ion transmembrane transport	Major intrinsic protein
Cluster-13228.61937	10.5967	155.537	3.91628	up	K18835 WRKY transcription factor 2 | (RefSeq) probable WRKY transcription factor 2 (A)	PREDICTED: probable WRKY transcription factor 51 [Theobroma cacao]	RecName: Full=Probable WRKY transcription factor 51; AltName: Full=WRKY DNA-binding protein 51;	SubName: Full=WRKY DNA-binding protein 51, putative {ECO:0000313|EMBL:EOX92300.1};	--	GO:0005634,nucleus; GO:0003700,DNA-binding transcription factor activity; GO:0043565,sequence-specific DNA binding; GO:0042742,defense response to bacterium; GO:0050832,defense response to fungus; GO:0009867,jasmonic acid mediated signaling pathway; GO:0006351,transcription, DNA-templated	WRKY DNA -binding domain
Cluster-13228.62507	17.34	347.843	4.35943	up	--	PREDICTED: uncharacterized protein LOC104585806 [Nelumbo nucifera]	--	SubName: Full=uncharacterized protein LOC104585806 {ECO:0000313|RefSeq:XP_010241108.1};	--	--	Wound-induced protein
Cluster-13228.64013	9.81	82.73	3.11778	up	K09286 EREBP-like factor | (RefSeq) ethylene-responsive transcription factor ERF071-like (A)	ethylene-responsive transcription [Catharanthus roseus]	RecName: Full=Ethylene-responsive transcription factor RAP2-3; AltName: Full=Cadmium-induced protein AS30; AltName: Full=Ethylene response factor 72; Short=ERF72; AltName: Full=Ethylene-responsive element binding protein; Short=AtEBP; AltName: Full=Protein RELATED TO APETALA2 3; Short=Related to AP2 3;	SubName: Full=Ethylene-responsive transcription {ECO:0000313|EMBL:AHZ97883.1};	--	GO:0005737,cytoplasm; GO:0005634,nucleus; GO:0005886,plasma membrane; GO:0003677,DNA binding; GO:0003700,DNA-binding transcription factor activity; GO:0043565,sequence-specific DNA binding; GO:0008219,cell death; GO:0009873,ethylene-activated signaling pathway; GO:0010286,heat acclimation; GO:0045893,positive regulation of transcription, DNA-templated; GO:0009735,response to cytokinin; GO:0009723…	AP2 domain
Cluster-13228.64078	112.657	25.4233	-2.09764	down	K12175 COP9 signalosome complex subunit 1 | (RefSeq) probable methyltransferase PMT15 (A)	unnamed protein product [Coffea canephora]	RecName: Full=Probable methyltransferase PMT14; EC=2.1.1.-;	SubName: Full=Uncharacterized protein {ECO:0000313|EMBL:CDP12957.1};	--	GO:0005737,cytoplasm; GO:0005768,endosome; GO:0005794,Golgi apparatus; GO:0000139,Golgi membrane; GO:0016021,integral component of membrane; GO:0009505,plant-type cell wall; GO:0005802,trans-Golgi network; GO:0005774,vacuolar membrane; GO:0008757,S-adenosylmethionine-dependent methyltransferase activity; GO:0032259,methylation	Methyltransferase domain
Cluster-13228.64446	8.53333	63.0067	2.92973	up	K09754 coumaroylquinate(coumaroylshikimate) 3'-monooxygenase [EC:1.14.13.36] | (RefSeq) cytochrome P450 98A2-like (A)	unnamed protein product [Coffea canephora]	RecName: Full=Cytochrome P450 98A2; EC=1.14.-.-;	SubName: Full=Uncharacterized protein {ECO:0000313|EMBL:CDP19231.1};	Cytochrome P450 CYP2 subfamily	GO:0016021,integral component of membrane; GO:0016020,membrane; GO:0020037,heme binding; GO:0005506,iron ion binding; GO:0016709,oxidoreductase activity, acting on paired donors, with incorporation or reduction of molecular oxygen, NAD(P)H as one donor, and incorporation of one atom of oxygen; GO:0009809,lignin biosynthetic process	Cytochrome P450
Cluster-13228.64859	229.273	87.8	-1.33869	down	K15264 25S rRNA (cytosine2278-C5)-methyltransferase [EC:2.1.1.311] | (RefSeq) probable 28S rRNA (cytosine-C(5))-methyltransferase (A)	unnamed protein product [Coffea canephora]	RecName: Full=17.9 kDa class II heat shock protein;	SubName: Full=Uncharacterized protein {ECO:0000313|EMBL:CDP08306.1};	Proliferation-associated nucleolar protein (NOL1)	GO:0005737,cytoplasm	16S rRNA methyltransferase RsmB/F
Cluster-13228.64902	92.9967	7.75667	-3.54622	down	K08081 tropinone reductase I [EC:1.1.1.206] | (RefSeq) tropinone reductase homolog At5g06060-like (A)	unnamed protein product [Coffea canephora]	RecName: Full=Tropinone reductase homolog At5g06060 {ECO:0000305}; EC=1.1.1.- {ECO:0000305};	SubName: Full=Uncharacterized protein {ECO:0000313|EMBL:CDP12723.1};	Reductases with broad range of substrate specificities	GO:0005829,cytosol; GO:0016491,oxidoreductase activity	Fungal family of unknown function (DUF1776)
Cluster-13228.64933	336.47	148.81	-1.13123	down	K20044 phosphatidylinositol-binding clathrin assembly protein | (RefSeq) putative clathrin assembly protein At4g40080 (A)	unnamed protein product [Coffea canephora]	RecName: Full=Putative clathrin assembly protein At4g40080;	SubName: Full=Uncharacterized protein {ECO:0000313|EMBL:CDP01120.1};	Clathrin assembly protein AP180 and related proteins, contain ENTH domain	GO:0005905,clathrin-coated pit; GO:0030136,clathrin-coated vesicle; GO:0005794,Golgi apparatus; GO:0005543,phospholipid binding; GO:0006897,endocytosis	ANTH domain
Cluster-13228.65989	67.18	12.0733	-2.42774	down	K23048 RING finger protein unkempt | (RefSeq) zinc finger CCCH domain-containing protein 20 (A)	unnamed protein product [Coffea canephora]	RecName: Full=Zinc finger CCCH domain-containing protein 49; Short=AtC3H49;	SubName: Full=Uncharacterized protein {ECO:0000313|EMBL:CDP08206.1};	CCCH-type Zn-finger protein	GO:0005886,plasma membrane; GO:0003677,DNA binding; GO:0003700,DNA-binding transcription factor activity; GO:0046872,metal ion binding; GO:0006355,regulation of transcription, DNA-templated	RNA-binding, Nab2-type zinc finger
Cluster-13228.66057	350.21	49.91	-2.77128	down	--	--	--	--	--	--	--
Cluster-13228.66058	459.133	41.59	-3.42914	down	--	--	--	--	--	--	--
Cluster-13228.66109	72.8033	5.12667	-3.78317	down	K05894 12-oxophytodienoic acid reductase [EC:1.3.1.42] | (RefSeq) putative 12-oxophytodienoate reductase 11 (A)	PREDICTED: 12-oxophytodienoate reductase 2-like isoform X2 [Ipomoea nil]	RecName: Full=Putative 12-oxophytodienoate reductase 11; EC=1.3.1.-; AltName: Full=OPDA-reductase 11; Short=OsOPR11;	SubName: Full=NADH:flavin oxidoreductase/12-oxophytodienoate reductase {ECO:0000313|EMBL:PIN11428.1}; EC=1.3.1.42 {ECO:0000313|EMBL:PIN11428.1};	NADH:flavin oxidoreductase/12-oxophytodienoate reductase	GO:0005622,intracellular; GO:0010181,FMN binding; GO:0016491,oxidoreductase activity; GO:0055114,oxidation-reduction process; GO:0031408,oxylipin biosynthetic process	NADH:flavin oxidoreductase / NADH oxidase family
Cluster-13228.66163	14.8	78.9133	2.46235	up	K17969 mitochondrial fission 1 protein | (RefSeq) mitochondrial fission 1 protein A (A)	PREDICTED: putative methyltransferase DDB_G0268948 [Nicotiana tomentosiformis]	RecName: Full=Mitochondrial fission 1 protein A; AltName: Full=FIS1 homolog A; Short=AtFIS1a; AltName: Full=Protein BIGYIN 1;	SubName: Full=putative methyltransferase DDB_G0268948 {ECO:0000313|RefSeq:XP_016454931.1};	Methyltransferase	GO:0009507,chloroplast; GO:0016021,integral component of membrane; GO:0005741,mitochondrial outer membrane; GO:0005739,mitochondrion; GO:0005778,peroxisomal membrane; GO:0005777,peroxisome; GO:0000266,mitochondrial fission; GO:0007005,mitochondrion organization; GO:0016559,peroxisome fission	Methyltransferase domain
Cluster-13228.66414	36.5433	1.70333	-4.36762	down	K13448 calcium-binding protein CML | (RefSeq) probable calcium-binding protein CML50 (A)	unnamed protein product [Coffea canephora]	RecName: Full=BAG family molecular chaperone regulator 6 {ECO:0000303|Ref.3}; AltName: Full=Bcl-2-associated athanogene 6 {ECO:0000303|Ref.3}; AltName: Full=CaM-binding protein 1 {ECO:0000303|PubMed:16003391}; Contains: RecName: Full=Cleaved BAG6 {ECO:0000303|PubMed:26739014};	SubName: Full=Uncharacterized protein {ECO:0000313|EMBL:CDP08736.1};	--	GO:0009506,plasmodesma; GO:0005516,calmodulin binding; GO:0051087,chaperone binding; GO:0006914,autophagy; GO:0050832,defense response to fungus; GO:0009817,defense response to fungus, incompatible interaction; GO:0012502,induction of programmed cell death; GO:0010508,positive regulation of autophagy; GO:0006457,protein folding; GO:0009408,response to heat; GO:0009644,response to high light inten…	BAG domain
Cluster-13228.66733	215.093	3.33667	-5.9944	down	K16040 trans-resveratrol di-O-methyltransferase [EC:2.1.1.240] | (RefSeq) trans-resveratrol di-O-methyltransferase (A)	unnamed protein product [Coffea canephora]	RecName: Full=Trans-resveratrol di-O-methyltransferase; EC=2.1.1.240; AltName: Full=Resveratrol O-methyltransferase; Short=ROMT; Short=VvROMT;	SubName: Full=Uncharacterized protein {ECO:0000313|EMBL:CDP15888.1};	Hydroxyindole-O-methyltransferase and related SAM-dependent methyltransferases	GO:0008171,O-methyltransferase activity; GO:0046983,protein dimerization activity; GO:0102303,resveratrol 3,5-O-dimethyltransferase activity; GO:0008757,S-adenosylmethionine-dependent methyltransferase activity; GO:0019438,aromatic compound biosynthetic process	Dimerisation domain
Cluster-13228.66761	938.587	241.647	-1.94222	down	--	unnamed protein product [Coffea canephora]	--	SubName: Full=Uncharacterized protein {ECO:0000313|EMBL:CDO98151.1};	--	--	--
Cluster-13228.66953	47.6233	221.983	2.26614	up	K00327 NADPH-ferrihemoprotein reductase [EC:1.6.2.4] | (RefSeq) NADPH--cytochrome P450 reductase-like (A)	RecName: Full=NADPH--cytochrome P450 reductase; Short=CPR; Short=P450R CAA49446.1 NADPH--ferrihemoprotein reductase [Catharanthus roseus]	RecName: Full=NADPH--cytochrome P450 reductase {ECO:0000255|HAMAP-Rule:MF_03212}; Short=CPR {ECO:0000255|HAMAP-Rule:MF_03212}; Short=P450R {ECO:0000255|HAMAP-Rule:MF_03212}; EC=1.6.2.4 {ECO:0000255|HAMAP-Rule:MF_03212};	RecName: Full=NADPH--cytochrome P450 reductase {ECO:0000256|PIRNR:PIRNR000208}; EC=1.6.2.4 {ECO:0000256|PIRNR:PIRNR000208};	NADP/FAD dependent oxidoreductase	GO:0005789,endoplasmic reticulum membrane; GO:0016021,integral component of membrane; GO:0010181,FMN binding; GO:0003958,NADPH-hemoprotein reductase activity	Flavodoxin
Cluster-13228.67093	114.817	272.933	1.29702	up	K19613 leucine-rich repeat protein SHOC2 | (RefSeq) uncharacterized protein LOC111313103 isoform X1 (A)	unnamed protein product [Coffea canephora]	RecName: Full=Probable WRKY transcription factor 53; AltName: Full=WRKY DNA-binding protein 53;	SubName: Full=Uncharacterized protein {ECO:0000313|EMBL:CDP08702.1};	--	GO:0009507,chloroplast; GO:0005634,nucleus; GO:0003677,DNA binding; GO:0003700,DNA-binding transcription factor activity; GO:0043565,sequence-specific DNA binding; GO:0009816,defense response to bacterium, incompatible interaction; GO:0010150,leaf senescence; GO:0045893,positive regulation of transcription, DNA-templated; GO:0031347,regulation of defense response; GO:0010200,response to chitin; G…	WRKY DNA -binding domain
Cluster-13228.67170	336.05	48.2167	-2.75162	down	K03283 heat shock 70kDa protein 1/2/6/8 | (RefSeq) heat shock 70 kDa protein (A)	unnamed protein product [Coffea canephora]	RecName: Full=Heat shock 70 kDa protein;	SubName: Full=Uncharacterized protein {ECO:0000313|EMBL:CDO98244.1};	Molecular chaperones HSP70/HSC70, HSP70 superfamily	GO:0005524,ATP binding	FGGY family of carbohydrate kinases, C-terminal domain
Cluster-13228.67319	223.407	7.99333	-4.76211	down	K14484 auxin-responsive protein IAA | (RefSeq) auxin-responsive protein IAA14-like (A)	unnamed protein product [Coffea canephora]	RecName: Full=Auxin-responsive protein IAA7; AltName: Full=Auxin resistant 2; AltName: Full=Indoleacetic acid-induced protein 7;	RecName: Full=Auxin-responsive protein {ECO:0000256|RuleBase:RU004549};	--	GO:0005634,nucleus; GO:0003700,DNA-binding transcription factor activity; GO:0009734,auxin-activated signaling pathway; GO:0009630,gravitropism; GO:0009733,response to auxin; GO:0009753,response to jasmonic acid; GO:0009414,response to water deprivation; GO:0009611,response to wounding; GO:0006351,transcription, DNA-templated	AUX/IAA family
Cluster-13228.67357	265.807	103.03	-1.31818	down	K03695 ATP-dependent Clp protease ATP-binding subunit ClpB | (RefSeq) chaperone protein ClpB1 (A)	unnamed protein product [Coffea canephora]	RecName: Full=Chaperone protein ClpB1; AltName: Full=ATP-dependent Clp protease ATP-binding subunit ClpB homolog 1; AltName: Full=Casein lytic proteinase B1; AltName: Full=Heat shock protein 101; AltName: Full=Protein DEFECTIVE IN LONG-TERM ACQUIRED THERMOTOLERANCE {ECO:0000303|PubMed:23439916};	SubName: Full=Uncharacterized protein {ECO:0000313|EMBL:CDP16532.1};	Chaperone HSP104 and related ATP-dependent Clp proteases	GO:0009941,chloroplast envelope; GO:0009570,chloroplast stroma; GO:0005829,cytosol; GO:0005634,nucleus; GO:0005524,ATP binding; GO:0045727,positive regulation of translation; GO:0019538,protein metabolic process; GO:0043335,protein unfolding; GO:0009408,response to heat; GO:0009644,response to high light intensity; GO:0042542,response to hydrogen peroxide	Protein of unknown function (DUF2987)
Cluster-13228.67930	284.73	95.05	-1.53573	down	K12501 homogentisate solanesyltransferase [EC:2.5.1.117] | (RefSeq) hypothetical protein (A)	trihelix transcription factor ASIL1-like [Manihot esculenta]	RecName: Full=Trihelix transcription factor ASIL2 {ECO:0000305}; AltName: Full=6B-interacting protein 1-like 2 {ECO:0000303|PubMed:21330492}; AltName: Full=Trihelix DNA-binding protein ASIL2 {ECO:0000305};	SubName: Full=Uncharacterized protein {ECO:0000313|EMBL:OAY53375.1};	Transcription factor GT-2 and related proteins, contains trihelix DNA-binding/SANT domain	GO:0005634,nucleus; GO:0003700,DNA-binding transcription factor activity; GO:0043565,sequence-specific DNA binding; GO:0009793,embryo development ending in seed dormancy; GO:0006355,regulation of transcription, DNA-templated; GO:0010431,seed maturation; GO:0006351,transcription, DNA-templated	Alcohol dehydrogenase transcription factor Myb/SANT-like
Cluster-13228.68142	319.147	3.27	-6.57218	down	K03671 thioredoxin 1 | (RefSeq) thioredoxin H1-like (A)	unnamed protein product [Coffea canephora]	RecName: Full=Thioredoxin-like protein CDSP32, chloroplastic; AltName: Full=Chloroplastic drought-induced stress protein of 32 KDa; Short=AtCDSP32; Flags: Precursor;	SubName: Full=Uncharacterized protein {ECO:0000313|EMBL:CDP07342.1};	Thioredoxin	GO:0009507,chloroplast; GO:0009941,chloroplast envelope; GO:0009570,chloroplast stroma; GO:0016671,oxidoreductase activity, acting on a sulfur group of donors, disulfide as acceptor; GO:0015035,protein disulfide oxidoreductase activity; GO:0047134,protein-disulfide reductase activity; GO:0004791,thioredoxin-disulfide reductase activity; GO:0045454,cell redox homeostasis; GO:0034599,cellular respo…	Thioredoxin
Cluster-13228.68190	28.27	81.2467	1.57521	up	K06617 raffinose synthase [EC:2.4.1.82] | (RefSeq) probable galactinol--sucrose galactosyltransferase 6 (A)	unnamed protein product [Coffea canephora]	RecName: Full=Probable galactinol--sucrose galactosyltransferase 6; EC=2.4.1.82; AltName: Full=Protein DARK INDUCIBLE 10; AltName: Full=Raffinose synthase 6;	SubName: Full=Uncharacterized protein {ECO:0000313|EMBL:CDP10449.1};	--	GO:0047274,galactinol-sucrose galactosyltransferase activity; GO:0005975,carbohydrate metabolic process	Raffinose synthase or seed imbibition protein Sip1
Cluster-13228.68208	154.963	51.16	-1.54725	down	K00924 kinase [EC:2.7.1.-] | (RefSeq) receptor protein kinase CLAVATA1 (A)	unnamed protein product [Coffea canephora]	RecName: Full=Leucine-rich repeat receptor-like serine/threonine-protein kinase BAM1; EC=2.7.11.1; AltName: Full=Protein BARELY ANY MERISTEM 1; Flags: Precursor;	SubName: Full=Uncharacterized protein {ECO:0000313|EMBL:CDP02660.1};	--	GO:0016021,integral component of membrane; GO:0005886,plasma membrane; GO:0005524,ATP binding; GO:0043621,protein self-association; GO:0004674,protein serine/threonine kinase activity; GO:0033612,receptor serine/threonine kinase binding; GO:0030154,cell differentiation; GO:0048437,floral organ development; GO:0048229,gametophyte development; GO:0010075,regulation of meristem growth	Leucine Rich Repeat
Cluster-13228.68623	4259.71	345.983	-3.59499	down	--	--	--	--	--	--	--
Cluster-13228.68678	5.75333	112.307	4.33412	up	K13691 pathogen-inducible salicylic acid glucosyltransferase [EC:2.4.1.-] | (RefSeq) UDP-glycosyltransferase 74F2-like (A)	unnamed protein product [Coffea canephora]	RecName: Full=UDP-glycosyltransferase 74E2; EC=2.4.1.-;	RecName: Full=Glycosyltransferase {ECO:0000256|RuleBase:RU362057}; EC=2.4.1.- {ECO:0000256|RuleBase:RU362057};	UDP-glucuronosyl and UDP-glucosyl transferase	GO:0043231,intracellular membrane-bounded organelle; GO:0052638,indole-3-butyrate beta-glucosyltransferase activity; GO:0080043,quercetin 3-O-glucosyltransferase activity; GO:0080044,quercetin 7-O-glucosyltransferase activity; GO:0035251,UDP-glucosyltransferase activity; GO:0071475,cellular hyperosmotic salinity response; GO:0071215,cellular response to abscisic acid stimulus; GO:0070301,cellular…	Glycosyltransferase family 28 C-terminal domain
Cluster-13228.68851	15.5	113.173	2.91887	up	K13420 LRR receptor-like serine/threonine-protein kinase FLS2 [EC:2.7.11.1] | (RefSeq) LRR receptor-like serine/threonine-protein kinase FLS2 (A)	unnamed protein product [Coffea canephora]	RecName: Full=MDIS1-interacting receptor like kinase 2 {ECO:0000303|PubMed:26863186}; Short=AtMIK2 {ECO:0000303|PubMed:26863186}; AltName: Full=Probable LRR receptor-like serine/threonine-protein kinase At4g08850; EC=2.7.11.1 {ECO:0000305}; Flags: Precursor;	SubName: Full=Uncharacterized protein {ECO:0000313|EMBL:CDP18587.1};	FOG: Leucine rich repeat	GO:0016021,integral component of membrane; GO:0016020,membrane; GO:0005886,plasma membrane; GO:0009506,plasmodesma; GO:0090406,pollen tube; GO:0005524,ATP binding; GO:0004674,protein serine/threonine kinase activity	Leucine Rich repeat
Cluster-13228.69021	15.3433	95.4067	2.68315	up	K15400 omega-hydroxypalmitate O-feruloyl transferase [EC:2.3.1.188] | (RefSeq) omega-hydroxypalmitate O-feruloyl transferase-like (A)	unnamed protein product [Coffea canephora]	RecName: Full=Taxadien-5-alpha-ol O-acetyltransferase; EC=2.3.1.162; AltName: Full=Taxa-4(20),11(12)-dien-5alpha-ol-O-acetyltransferase; Short=Taxadienol acetyltransferase;	SubName: Full=Uncharacterized protein {ECO:0000313|EMBL:CDP13991.1};	--	GO:0050638,taxadien-5-alpha-ol O-acetyltransferase activity; GO:0042617,paclitaxel biosynthetic process	Transferase family
Cluster-13228.69403	1.77	220.76	7.01218	up	K05933 aminocyclopropanecarboxylate oxidase [EC:1.14.17.4] | (RefSeq) 1-aminocyclopropane-1-carboxylate oxidase 1 (A)	PREDICTED: 1-aminocyclopropane-1-carboxylate oxidase 1 [Nicotiana sylvestris]	RecName: Full=1-aminocyclopropane-1-carboxylate oxidase 1; Short=ACC oxidase 1; EC=1.14.17.4; AltName: Full=Ethylene-forming enzyme; Short=EFE; AltName: Full=Protein pTOM 13;	SubName: Full=1-aminocyclopropane-1-carboxylate oxidase 1 {ECO:0000313|RefSeq:XP_009768154.1};	Iron/ascorbate family oxidoreductases	GO:0009815,1-aminocyclopropane-1-carboxylate oxidase activity; GO:0031418,L-ascorbic acid binding; GO:0046872,metal ion binding; GO:0009693,ethylene biosynthetic process; GO:0009835,fruit ripening	non-haem dioxygenase in morphine synthesis N-terminal
Cluster-13228.69563	187.983	8.82	-4.37082	down	K08235 xyloglucan:xyloglucosyl transferase [EC:2.4.1.207] | (RefSeq) xyloglucan endotransglucosylase/hydrolase 2-like (A)	xyloglucan endotransglucosylase/hydrolase 2-like [Olea europaea var. sylvestris]	RecName: Full=Probable xyloglucan endotransglucosylase/hydrolase protein 16; Short=At-XTH16; Short=XTH-16; EC=2.4.1.207; Flags: Precursor;	RecName: Full=Xyloglucan endotransglucosylase/hydrolase {ECO:0000256|RuleBase:RU361120}; EC=2.4.1.207 {ECO:0000256|RuleBase:RU361120};	--	GO:0048046,apoplast; GO:0005618,cell wall; GO:0004553,hydrolase activity, hydrolyzing O-glycosyl compounds; GO:0016762,xyloglucan:xyloglucosyl transferase activity; GO:0042546,cell wall biogenesis; GO:0071555,cell wall organization; GO:0010411,xyloglucan metabolic process	Xyloglucan endo-transglycosylase (XET) C-terminus
Cluster-13228.69749	9.32	35.94	1.99616	up	K09753 cinnamoyl-CoA reductase [EC:1.2.1.44] | (RefSeq) cinnamoyl-CoA reductase 1 (A)	unnamed protein product [Coffea canephora]	RecName: Full=Cinnamoyl-CoA reductase 1; Short=AtCCR1; EC=1.2.1.44; AltName: Full=Protein IRREGULAR XYLEM 4;	SubName: Full=Uncharacterized protein {ECO:0000313|EMBL:CDO98223.1};	Flavonol reductase/cinnamoyl-CoA reductase	GO:0005829,cytosol; GO:0016621,cinnamoyl-CoA reductase activity; GO:0050662,coenzyme binding; GO:0007623,circadian rhythm; GO:0009809,lignin biosynthetic process; GO:0009409,response to cold	short chain dehydrogenase
Cluster-13228.69886	44.7367	250.783	2.51768	up	K01188 beta-glucosidase [EC:3.2.1.21] | (RefSeq) beta-glucosidase 12 (A)	cyanogenic beta-glucosidase [Quercus suber]	RecName: Full=Strictosidine-O-beta-D-glucosidase; EC=3.2.1.105;	SubName: Full=Scrictosidine-beta-D-glucosidase {ECO:0000313|EMBL:AFI71457.1}; EC=3.2.1.105 {ECO:0000313|EMBL:AFI71457.1};	Beta-glucosidase, lactase phlorizinhydrolase, and related proteins	GO:0050422,strictosidine beta-glucosidase activity; GO:0009821,alkaloid biosynthetic process; GO:0005975,carbohydrate metabolic process	Cellulase (glycosyl hydrolase family 5)
Cluster-13228.70046	1345.93	460.973	-1.51836	down	K03113 translation initiation factor 1 | (RefSeq) protein translation factor SUI1 homolog (A)	Eukaryotic translation initiation factor SUI [Parasponia andersonii]	RecName: Full=Protein translation factor SUI1 homolog;	SubName: Full=Uncharacterized protein {ECO:0000313|EMBL:EPS74118.1};	Translation initiation factor 1 (eIF-1/SUI1)	GO:0003743,translation initiation factor activity; GO:0006417,regulation of translation	Translation initiation factor SUI1
Cluster-13228.70110	38.0933	170.997	2.20603	up	K20547 basic endochitinase B [EC:3.2.1.14] | (RefSeq) basic endochitinase-like (A)	putative chitinase [Catharanthus roseus]	RecName: Full=Endochitinase B; Short=CHN-B; EC=3.2.1.14; Flags: Precursor;	SubName: Full=Putative chitinase {ECO:0000313|EMBL:ADK98562.1};	Predicted chitinase	GO:0005773,vacuole; GO:0008061,chitin binding; GO:0004568,chitinase activity; GO:0016998,cell wall macromolecule catabolic process; GO:0006032,chitin catabolic process; GO:0009626,plant-type hypersensitive response; GO:0000272,polysaccharide catabolic process; GO:0009607,response to biotic stimulus	Chitinase class I
Cluster-13228.70257	172.483	41.6367	-2.00094	down	--	unnamed protein product [Coffea canephora]	--	SubName: Full=Uncharacterized protein {ECO:0000313|EMBL:CDP10970.1};	--	--	Dipeptidyl peptidase IV (DPP IV) N-terminal region
Cluster-13228.70373	3.47333	203.873	5.92544	up	K09841 xanthoxin dehydrogenase [EC:1.1.1.288] | (RefSeq) xanthoxin dehydrogenase-like (A)	PREDICTED: short-chain dehydrogenase reductase 3b-like [Nicotiana sylvestris]	RecName: Full=Short-chain dehydrogenase reductase 3b; Short=AtSDR3b; EC=1.1.1.-;	SubName: Full=short-chain dehydrogenase reductase 3b-like {ECO:0000313|RefSeq:XP_009793983.1};	Reductases with broad range of substrate specificities	GO:0016491,oxidoreductase activity	KR domain
Cluster-13228.70414	297.66	70.9233	-2.02391	down	K11684 bromodomain-containing factor 1 | (RefSeq) transcription factor GTE10-like (A)	unnamed protein product [Coffea canephora]	RecName: Full=Transcription factor GTE8; AltName: Full=Bromodomain-containing protein GTE8; AltName: Full=Protein GLOBAL TRANSCRIPTION FACTOR GROUP E8;	SubName: Full=Uncharacterized protein {ECO:0000313|EMBL:CDP16664.1};	Transcription initiation factor TFIID, subunit BDF1 and related bromodomain proteins	GO:0009507,chloroplast; GO:0005634,nucleus; GO:0006355,regulation of transcription, DNA-templated; GO:0006351,transcription, DNA-templated	Bromodomain extra-terminal - transcription regulation
Cluster-13228.70730	156.15	42.8267	-1.81923	down	K10523 speckle-type POZ protein | (RefSeq) BTB/POZ and TAZ domain-containing protein 1-like (A)	unnamed protein product [Coffea canephora]	RecName: Full=BTB/POZ and TAZ domain-containing protein 1; AltName: Full=BTB and TAZ domain protein 1;	SubName: Full=Uncharacterized protein {ECO:0000313|EMBL:CDP15082.1};	CREB binding protein/P300 and related TAZ Zn-finger proteins	GO:0005737,cytoplasm; GO:0005634,nucleus; GO:0019005,SCF ubiquitin ligase complex; GO:0005516,calmodulin binding; GO:0004402,histone acetyltransferase activity; GO:0003712,transcription coregulator activity; GO:0031625,ubiquitin protein ligase binding; GO:0008270,zinc ion binding; GO:0009553,embryo sac development; GO:0009555,pollen development; GO:0043161,proteasome-mediated ubiquitin-dependent …	TAZ zinc finger
Cluster-13228.70982	26.5033	191.47	2.89461	up	--	hypothetical protein B456_008G175600 [Gossypium raimondii]	--	SubName: Full=Uncharacterized protein {ECO:0000313|EMBL:KJB46757.1};	--	GO:0016021,integral component of membrane	--
Cluster-13228.71240	199.067	54.33	-1.8296	down	--	uncharacterized protein LOC110809990 [Carica papaya]	--	SubName: Full=Uncharacterized protein {ECO:0000313|EMBL:PHT78157.1};	--	--	--
Cluster-13228.71542	122.977	20.9533	-2.50309	down	K08332 vacuolar protein 8 | (RefSeq) U-box domain-containing protein 11-like (A)	unnamed protein product [Coffea canephora]	RecName: Full=U-box domain-containing protein 19; EC=2.3.2.27; AltName: Full=Plant U-box protein 19; AltName: Full=RING-type E3 ubiquitin transferase PUB19 {ECO:0000305};	RecName: Full=RING-type E3 ubiquitin transferase {ECO:0000256|SAAS:SAAS00702733}; EC=2.3.2.27 {ECO:0000256|SAAS:SAAS00702733};	FOG: Armadillo/beta-catenin-like repeats	GO:0005737,cytoplasm; GO:0005634,nucleus; GO:0004842,ubiquitin-protein transferase activity; GO:0010029,regulation of seed germination	Zinc-finger of the MIZ type in Nse subunit
Cluster-13228.71818	74.0167	458.247	2.6775	up	K09872 aquaporin PIP | (RefSeq) probable aquaporin PIP2-5 (A)	aquaporin protein AQU15 [Camellia sinensis]	RecName: Full=Probable aquaporin PIP2-5; AltName: Full=Plasma membrane intrinsic protein 2-5; Short=AtPIP2;5; AltName: Full=Plasma membrane intrinsic protein 2d; Short=PIP2d;	SubName: Full=Aquaporin protein AQU15 {ECO:0000313|EMBL:AGG39693.1}; SubName: Full=Aquaporin protein AQU16 {ECO:0000313|EMBL:AGG39694.1};	Aquaporin (major intrinsic protein family)	GO:0005887,integral component of plasma membrane; GO:0015250,water channel activity; GO:0034220,ion transmembrane transport; GO:0006833,water transport	Major intrinsic protein
Cluster-13228.71988	22.3933	216.207	3.30527	up	--	5'-methylthioadenosine/S-adenosylhomocysteine nucleosidase [Glycine soja]	--	SubName: Full=Uncharacterized protein {ECO:0000313|EMBL:KRH62050.1}; Flags: Fragment;	--	GO:0003824,catalytic activity; GO:0009116,nucleoside metabolic process	Phosphorylase superfamily
Cluster-13228.72354	0.643333	228.397	8.53539	up	K07437 cytochrome P450 family 26 subfamily A | (RefSeq) cytochrome P450 87A3 (A)	unnamed protein product [Coffea canephora]	RecName: Full=Cytochrome P450 87A3; EC=1.14.-.-;	SubName: Full=Uncharacterized protein {ECO:0000313|EMBL:CDP19727.1};	Cytochrome P450 CYP4/CYP19/CYP26 subfamilies	GO:0030659,cytoplasmic vesicle membrane; GO:0016021,integral component of membrane; GO:0020037,heme binding; GO:0005506,iron ion binding; GO:0004497,monooxygenase activity; GO:0016705,oxidoreductase activity, acting on paired donors, with incorporation or reduction of molecular oxygen; GO:0016132,brassinosteroid biosynthetic process; GO:0010268,brassinosteroid homeostasis; GO:0007275,multicellula…	Cytochrome P450
Cluster-13228.72607	150.033	6.18333	-4.56063	down	K01193 beta-fructofuranosidase [EC:3.2.1.26] | (RefSeq) LOC109747879; beta-fructofuranosidase, insoluble isoenzyme 3-like (A)	UPF0481 protein At3g47200-like [Olea europaea var. sylvestris]	RecName: Full=UPF0481 protein At3g47200;	SubName: Full=Uncharacterized protein {ECO:0000313|EMBL:PIN12634.1};	--	GO:0016021,integral component of membrane; GO:0005886,plasma membrane	Plant protein of unknown function
Cluster-13228.72643	113.447	23.9333	-2.19582	down	K21867 potassium channel | (RefSeq) potassium channel AKT2/3-like isoform X1 (A)	unnamed protein product [Coffea canephora]	RecName: Full=Potassium channel AKT2/3;	SubName: Full=Uncharacterized protein {ECO:0000313|EMBL:CDO97567.1};	K+-channel ERG and related proteins, contain PAS/PAC sensor domain	GO:0005789,endoplasmic reticulum membrane; GO:0005887,integral component of plasma membrane; GO:0009506,plasmodesma; GO:0042802,identical protein binding; GO:0005249,voltage-gated potassium channel activity; GO:0034765,regulation of ion transmembrane transport; GO:0042391,regulation of membrane potential; GO:0009737,response to abscisic acid	Ankyrin repeat
Cluster-13228.72679	45.26	234.807	2.41935	up	K08081 tropinone reductase I [EC:1.1.1.206] | (RefSeq) tropinone reductase homolog (A)	PREDICTED: tropinone reductase homolog [Vitis vinifera]	RecName: Full=Tropinone reductase homolog; EC=1.1.1.-; AltName: Full=P29X;	SubName: Full=Uncharacterized protein {ECO:0000313|EMBL:CCB55564.1};	Reductases with broad range of substrate specificities	GO:0016491,oxidoreductase activity	Male sterility protein
Cluster-13228.72869	380.577	23.57	-3.96483	down	K08915 light-harvesting complex II chlorophyll a/b binding protein 4 | (RefSeq) chlorophyll a-b binding protein CP29.1, chloroplastic (A)	chlorophyll a-b binding protein CP29.1, chloroplastic [Olea europaea var. sylvestris]	RecName: Full=Chlorophyll a-b binding protein CP29.1, chloroplastic; AltName: Full=LHCB4.1; AltName: Full=LHCII protein 4.1; Flags: Precursor;	RecName: Full=Chlorophyll a-b binding protein, chloroplastic {ECO:0000256|RuleBase:RU363080};	--	GO:0009507,chloroplast; GO:0009941,chloroplast envelope; GO:0009534,chloroplast thylakoid; GO:0009535,chloroplast thylakoid membrane; GO:0016021,integral component of membrane; GO:0016020,membrane; GO:0009522,photosystem I; GO:0009523,photosystem II; GO:0010287,plastoglobule; GO:0009579,thylakoid; GO:0016168,chlorophyll binding; GO:0046872,metal ion binding; GO:0031409,pigment binding; GO:0019904…	Chlorophyll A-B binding protein
Cluster-13228.72881	89.86	260.447	1.57605	up	K08678 UDP-glucuronate decarboxylase [EC:4.1.1.35] | (RefSeq) UDP-glucuronic acid decarboxylase 2-like (A)	UDP-glucuronic acid decarboxylase 2-like [Olea europaea var. sylvestris]	RecName: Full=UDP-glucuronic acid decarboxylase 4; EC=4.1.1.35; AltName: Full=UDP-XYL synthase 4; AltName: Full=UDP-glucuronate decarboxylase 4; Short=UGD; Short=UXS-4;	SubName: Full=UDP-XYLOSE SYNTHASE 4 family protein {ECO:0000313|EMBL:EEE99320.1};	dTDP-glucose 4-6-dehydratase/UDP-glucuronic acid decarboxylase	GO:0032580,Golgi cisterna membrane; GO:0016021,integral component of membrane; GO:0070403,NAD+ binding; GO:0048040,UDP-glucuronate decarboxylase activity; GO:0033320,UDP-D-xylose biosynthetic process	3-beta hydroxysteroid dehydrogenase/isomerase family
Cluster-13228.72933	245.093	792.843	1.72897	up	K00430 peroxidase [EC:1.11.1.7] | (RefSeq) peroxidase 12-like (A)	peroxidase 4 [Litchi chinensis]	RecName: Full=Peroxidase 12; Short=Atperox P12; EC=1.11.1.7; AltName: Full=ATP4a; AltName: Full=PRXR6; Flags: Precursor;	RecName: Full=Peroxidase {ECO:0000256|RuleBase:RU362060, ECO:0000256|SAAS:SAAS00709852}; EC=1.11.1.7 {ECO:0000256|RuleBase:RU362060, ECO:0000256|SAAS:SAAS00709852};	--	GO:0005618,cell wall; GO:0005576,extracellular region; GO:0016020,membrane; GO:0009505,plant-type cell wall; GO:0009506,plasmodesma; GO:0005773,vacuole; GO:0020037,heme binding; GO:0046872,metal ion binding; GO:0004601,peroxidase activity; GO:0042744,hydrogen peroxide catabolic process; GO:0009664,plant-type cell wall organization; GO:0006979,response to oxidative stress	Peroxidase
Cluster-13228.72984	394.78	111.607	-1.78186	down	--	unnamed protein product [Coffea canephora]	RecName: Full=Protein MARD1 {ECO:0000303|PubMed:15159630}; AltName: Full=Mediator of ABA-regulated dormancy1 {ECO:0000303|PubMed:15159630}; AltName: Full=Senescence-associated protein SAG102 {ECO:0000303|PubMed:11402199};	SubName: Full=Uncharacterized protein {ECO:0000313|EMBL:CDP01192.1};	--	GO:0010494,cytoplasmic stress granule; GO:0000932,P-body; GO:0046872,metal ion binding; GO:0009737,response to abscisic acid; GO:0010162,seed dormancy process	Vms1-associating treble clef domain
Cluster-13228.73417	29.41	130.09	2.19307	up	K08237 hydroquinone glucosyltransferase [EC:2.4.1.218] | (RefSeq) hydroquinone glucosyltransferase-like (A)	RecName: Full=Hydroquinone glucosyltransferase; AltName: Full=Arbutin synthase CAC35167.1 arbutin synthase [Rauvolfia serpentina]	RecName: Full=Hydroquinone glucosyltransferase; EC=2.4.1.218; AltName: Full=Arbutin synthase;	RecName: Full=Glycosyltransferase {ECO:0000256|RuleBase:RU362057}; EC=2.4.1.- {ECO:0000256|RuleBase:RU362057};	UDP-glucuronosyl and UDP-glucosyl transferase	GO:0050505,hydroquinone glucosyltransferase activity; GO:0008152,metabolic process	Glycosyltransferase family 28 C-terminal domain
Cluster-13228.73596	505.987	2.57667	-7.5826	down	K08235 xyloglucan:xyloglucosyl transferase [EC:2.4.1.207] | (RefSeq) probable xyloglucan endotransglucosylase/hydrolase protein 6 (A)	xyloglucan endotransglycosylase hydrolase 2 family protein [Populus trichocarpa]	RecName: Full=Probable xyloglucan endotransglucosylase/hydrolase protein 6; Short=At-XTH6; Short=XTH-6; EC=2.4.1.207; Flags: Precursor;	RecName: Full=Xyloglucan endotransglucosylase/hydrolase {ECO:0000256|RuleBase:RU361120}; EC=2.4.1.207 {ECO:0000256|RuleBase:RU361120};	--	GO:0048046,apoplast; GO:0005618,cell wall; GO:0004553,hydrolase activity, hydrolyzing O-glycosyl compounds; GO:0016762,xyloglucan:xyloglucosyl transferase activity; GO:0042546,cell wall biogenesis; GO:0071555,cell wall organization; GO:0009414,response to water deprivation; GO:0010411,xyloglucan metabolic process	Xyloglucan endo-transglycosylase (XET) C-terminus
Cluster-13228.73748	3619.73	282.453	-3.64119	down	K13993 HSP20 family protein | (RefSeq) 18.1 kDa class I heat shock protein (A)	hypothetical protein COLO4_18497 [Corchorus olitorius]	RecName: Full=18.1 kDa class I heat shock protein; AltName: Full=18.1 kDa heat shock protein; Short=AtHsp18.1;	SubName: Full=Uncharacterized protein {ECO:0000313|EMBL:OMO91264.1};	Molecular chaperone (small heat-shock protein Hsp26/Hsp42)	GO:0005737,cytoplasm; GO:0010286,heat acclimation; GO:0009408,response to heat; GO:0009644,response to high light intensity; GO:0042542,response to hydrogen peroxide	HSP20-like domain found in ArsA
Cluster-13228.74035	4.78667	108.49	4.54866	up	K05933 aminocyclopropanecarboxylate oxidase [EC:1.14.17.4] | (RefSeq) 1-aminocyclopropane-1-carboxylate oxidase (A)	unnamed protein product [Coffea canephora]	RecName: Full=1-aminocyclopropane-1-carboxylate oxidase; Short=ACC oxidase; EC=1.14.17.4; AltName: Full=Ethylene-forming enzyme; Short=EFE;	SubName: Full=Uncharacterized protein {ECO:0000313|EMBL:CDP04457.1};	Iron/ascorbate family oxidoreductases	GO:0009815,1-aminocyclopropane-1-carboxylate oxidase activity; GO:0031418,L-ascorbic acid binding; GO:0046872,metal ion binding; GO:0009693,ethylene biosynthetic process; GO:0009835,fruit ripening	non-haem dioxygenase in morphine synthesis N-terminal
Cluster-13228.74064	4.81	46.5867	3.32713	up	K00924 kinase [EC:2.7.1.-] | (RefSeq) receptor-like protein kinase 5 (A)	receptor-like protein kinase HSL1 [Sesamum indicum]	RecName: Full=Receptor-like protein kinase HSL1; EC=2.7.11.1; AltName: Full=Protein HAESA-LIKE1; Flags: Precursor;	SubName: Full=Uncharacterized protein {ECO:0000313|EMBL:CDP03251.1};	--	GO:0016021,integral component of membrane; GO:0005886,plasma membrane; GO:0005524,ATP binding; GO:0004674,protein serine/threonine kinase activity	Phosphotransferase enzyme family
Cluster-13228.74328	69.0567	1.73667	-5.27713	down	K11517 (S)-2-hydroxy-acid oxidase [EC:1.1.3.15] | (RefSeq) peroxisomal (S)-2-hydroxy-acid oxidase GLO1 isoform X1 (A)	peroxisomal (S)-2-hydroxy-acid oxidase GLO1 isoform X2 [Durio zibethinus]	RecName: Full=(S)-2-hydroxy-acid oxidase GLO1; EC=1.1.3.15; AltName: Full=Glycolate oxidase 1; Short=AtGLO1; Short=GOX 1; AltName: Full=Short chain alpha-hydroxy acid oxidase GLO1;	SubName: Full=Uncharacterized protein {ECO:0000313|EMBL:OAY25162.1};	Glycolate oxidase	GO:0048046,apoplast; GO:0009507,chloroplast; GO:0009570,chloroplast stroma; GO:0022626,cytosolic ribosome; GO:0016020,membrane; GO:0005634,nucleus; GO:0005777,peroxisome; GO:0009506,plasmodesma; GO:0010181,FMN binding; GO:0008891,glycolate oxidase activity; GO:0052853,long-chain-(S)-2-hydroxy-long-chain-acid oxidase activity; GO:0052854,medium-chain-(S)-2-hydroxy-acid oxidase activity; GO:0052852…	Histidine biosynthesis protein
Cluster-13228.74524	9.85667	311.657	5.01786	up	K20547 basic endochitinase B [EC:3.2.1.14] | (RefSeq) basic endochitinase-like (A)	chitinase 134 [Vincetoxicum mongolicum]	RecName: Full=Basic endochitinase; EC=3.2.1.14; Flags: Fragment;	SubName: Full=Chitinase 134 {ECO:0000313|EMBL:ADO32899.1};	Predicted chitinase	GO:0005615,extracellular space; GO:0004568,chitinase activity; GO:0016998,cell wall macromolecule catabolic process; GO:0006032,chitin catabolic process; GO:0006952,defense response; GO:0000272,polysaccharide catabolic process	Chitinase class I
Cluster-13228.74540	112.017	30.17	-1.84746	down	K16281 RING-H2 zinc finger protein RHA1 | (RefSeq) E3 ubiquitin-protein ligase RHA1B-like (A)	PREDICTED: E3 ubiquitin-protein ligase RHA1B-like [Solanum lycopersicum]	RecName: Full=E3 ubiquitin-protein ligase RHA1B {ECO:0000305}; EC=2.3.2.27; AltName: Full=RING-H2 finger A1b {ECO:0000303|PubMed:9781696}; AltName: Full=RING-H2 zinc finger protein RHA1b {ECO:0000305}; AltName: Full=RING-type E3 ubiquitin transferase RHA1B {ECO:0000305};	SubName: Full=Uncharacterized protein {ECO:0000313|EnsemblPlants:Solyc08g081370.1.1};	FOG: Predicted E3 ubiquitin ligase	GO:0046872,metal ion binding; GO:0061630,ubiquitin protein ligase activity; GO:0004842,ubiquitin-protein transferase activity; GO:0043161,proteasome-mediated ubiquitin-dependent protein catabolic process; GO:0016567,protein ubiquitination; GO:0046686,response to cadmium ion; GO:0010200,response to chitin	RING-variant domain
Cluster-13228.74788	1233.46	97.42	-3.62696	down	K05387 glutamate receptor, ionotropic, plant | (RefSeq) LOW QUALITY PROTEIN: glutamate receptor 2.3-like (A)	PREDICTED: major allergen Pru ar 1 [Vitis vinifera]	RecName: Full=Major allergen Pru ar 1; AltName: Allergen=Pru ar 1;	SubName: Full=Uncharacterized protein {ECO:0000313|EMBL:CCB48006.1};	--	GO:0006952,defense response; GO:0009607,response to biotic stimulus	Pathogenesis-related protein Bet v I family
Cluster-13228.75083	24.89	150.65	2.64428	up	K00020 3-hydroxyisobutyrate dehydrogenase [EC:1.1.1.31] | (RefSeq) 6-phosphogluconate dehydrogenase-like protein (A)	unnamed protein product [Coffea canephora]	RecName: Full=Protein EXORDIUM; Flags: Precursor;	SubName: Full=Uncharacterized protein {ECO:0000313|EMBL:CDP01092.1};	--	GO:0048046,apoplast; GO:0005618,cell wall; GO:0005615,extracellular space; GO:0005794,Golgi apparatus; GO:0009505,plant-type cell wall; GO:0009741,response to brassinosteroid	Phosphate-induced protein 1 conserved region
Cluster-13228.75683	4.81667	174.017	5.2233	up	K16296 serine carboxypeptidase-like clade I [EC:3.4.16.-] | (RefSeq) serine carboxypeptidase-like 12 (A)	unnamed protein product [Coffea canephora]	RecName: Full=Pleiotropic drug resistance protein 1; AltName: Full=NtPDR1;	SubName: Full=Uncharacterized protein {ECO:0000313|EMBL:CDO98093.1};	Pleiotropic drug resistance proteins (PDR1-15), ABC superfamily	GO:0016021,integral component of membrane; GO:0005524,ATP binding; GO:0016887,ATPase activity	50S ribosome-binding GTPase
Cluster-13228.75753	101.003	17.8967	-2.44749	down	K02716 photosystem II oxygen-evolving enhancer protein 1 | (RefSeq) oxygen-evolving enhancer protein 1, chloroplastic-like (A)	PREDICTED: oxygen-evolving enhancer protein 1, chloroplastic-like [Nicotiana tabacum]	RecName: Full=Oxygen-evolving enhancer protein 1, chloroplastic; Short=OEE1; AltName: Full=33 kDa subunit of oxygen evolving system of photosystem II; AltName: Full=33 kDa thylakoid membrane protein; AltName: Full=OEC 33 kDa subunit; Flags: Precursor;	SubName: Full=oxygen-evolving enhancer protein 1, chloroplastic-like {ECO:0000313|RefSeq:XP_016491746.1};	--	GO:0009535,chloroplast thylakoid membrane; GO:0019898,extrinsic component of membrane; GO:0016021,integral component of membrane; GO:0009654,photosystem II oxygen evolving complex; GO:0005509,calcium ion binding; GO:0015979,photosynthesis; GO:0042549,photosystem II stabilization	Manganese-stabilising protein / photosystem II polypeptide
Cluster-13228.75934	113.79	254.177	1.20078	up	K02937 large subunit ribosomal protein L7e | (RefSeq) 60S ribosomal protein L7-4 isoform X1 (A)	unnamed protein product [Coffea canephora]	RecName: Full=60S ribosomal protein L7-2;	SubName: Full=Uncharacterized protein {ECO:0000313|EMBL:CDP14387.1};	60S ribosomal protein L7	GO:0005618,cell wall; GO:0009507,chloroplast; GO:0005829,cytosol; GO:0022625,cytosolic large ribosomal subunit; GO:0022626,cytosolic ribosome; GO:0016020,membrane; GO:0005886,plasma membrane; GO:0042788,polysomal ribosome; GO:0005774,vacuolar membrane; GO:0005773,vacuole; GO:0003729,mRNA binding; GO:0003723,RNA binding; GO:0003735,structural constituent of ribosome; GO:0002181,cytoplasmic transla…	Ribosomal protein L30p/L7e
Cluster-13228.75962	89.7367	215.023	1.30716	up	--	unnamed protein product [Coffea canephora]	RecName: Full=NDR1/HIN1-like protein 1 {ECO:0000303|Ref.1};	SubName: Full=Uncharacterized protein {ECO:0000313|EMBL:CDP10610.1};	--	GO:0046658,anchored component of plasma membrane; GO:0016021,integral component of membrane; GO:0009506,plasmodesma; GO:0004871,NA; GO:0051607,defense response to virus	Late embryogenesis abundant protein
Cluster-13228.76131	240.037	33.2967	-2.80202	down	K09286 EREBP-like factor | (RefSeq) ethylene-responsive transcription factor 5-like (A)	unnamed protein product [Coffea canephora]	RecName: Full=Ethylene-responsive transcription factor 5; AltName: Full=Ethylene-responsive element-binding factor 4; Short=EREBP-4; AltName: Full=Ethylene-responsive element-binding factor 5 homolog; AltName: Full=NsERF4;	SubName: Full=Uncharacterized protein {ECO:0000313|EMBL:CDP05379.1};	--	GO:0005634,nucleus; GO:0003677,DNA binding; GO:0003700,DNA-binding transcription factor activity; GO:0006952,defense response; GO:0009873,ethylene-activated signaling pathway; GO:0006351,transcription, DNA-templated	AP2 domain
Cluster-13228.76222	11.43	101.213	3.1931	up	--	uncharacterized protein At5g01610-like [Olea europaea var. sylvestris]	RecName: Full=Uncharacterized protein At5g01610;	SubName: Full=uncharacterized protein At5g01610-like {ECO:0000313|RefSeq:XP_016442865.1};	--	--	Protein of unknown function, DUF538
Cluster-13228.76390	26.5267	81.1167	1.66143	up	K00695 sucrose synthase [EC:2.4.1.13] | (RefSeq) sucrose synthase 3 (A)	unnamed protein product [Coffea canephora]	RecName: Full=Sucrose synthase 2; EC=2.4.1.13; AltName: Full=Sucrose-UDP glucosyltransferase 2;	RecName: Full=Sucrose synthase {ECO:0000256|RuleBase:RU280817}; EC=2.4.1.13 {ECO:0000256|RuleBase:RU280817};	Glycosyltransferase	GO:0016157,sucrose synthase activity; GO:0005985,sucrose metabolic process	Glycosyl transferases group 1
Cluster-13228.76403	1267.72	34.8767	-5.15873	down	K10745 ribonuclease H2 subunit C | (RefSeq) uncharacterized protein LOC107416231 (A)	PREDICTED: kirola-like [Erythranthe guttata]	RecName: Full=Kirola {ECO:0000303|PubMed:21309790}; AltName: Allergen=Act d 11 {ECO:0000303|PubMed:21309790};	SubName: Full=Uncharacterized protein {ECO:0000313|EMBL:EYU31821.1};	--	GO:0002253,activation of immune response; GO:0006952,defense response; GO:0009607,response to biotic stimulus	Pathogenesis-related protein Bet v I family
Cluster-13228.76511	0.933333	61.51	6.09711	up	K06573 solute carrier family 4 (anion exchanger), member 1 | (RefSeq) BOR1; borate transporter (A)	PREDICTED: boron transporter 1 isoform X2 [Solanum pennellii]	RecName: Full=Boron transporter 1;	SubName: Full=probable boron transporter 2 isoform X2 {ECO:0000313|RefSeq:XP_016539804.1};	Na+-independent Cl/HCO3 exchanger AE1 and related transporters (SLC4 family)	GO:0005768,endosome; GO:0005887,integral component of plasma membrane; GO:0005773,vacuole; GO:0015301,anion:anion antiporter activity; GO:0005452,inorganic anion exchanger activity; GO:0051453,regulation of intracellular pH; GO:0010036,response to boron-containing substance	HCO3- transporter family
Cluster-13228.76521	353.4	137.737	-1.31227	down	K01623 fructose-bisphosphate aldolase, class I [EC:4.1.2.13] | (RefSeq) fructose-bisphosphate aldolase 1, chloroplastic (A)	fructose-bisphosphate aldolase 1, chloroplastic [Olea europaea var. sylvestris]	RecName: Full=Fructose-bisphosphate aldolase 2, chloroplastic {ECO:0000305}; Short=AtFBA2 {ECO:0000303|PubMed:22561114}; EC=4.1.2.13 {ECO:0000305}; Flags: Precursor;	RecName: Full=Fructose-bisphosphate aldolase {ECO:0000256|RuleBase:RU003994, ECO:0000256|SAAS:SAAS00336718}; EC=4.1.2.13 {ECO:0000256|RuleBase:RU003994, ECO:0000256|SAAS:SAAS00336718};	Fructose-biphosphate aldolase	GO:0048046,apoplast; GO:0009507,chloroplast; GO:0009941,chloroplast envelope; GO:0009570,chloroplast stroma; GO:0016020,membrane; GO:0010287,plastoglobule; GO:0009579,thylakoid; GO:0004332,fructose-bisphosphate aldolase activity; GO:0006094,gluconeogenesis; GO:0006096,glycolytic process; GO:0009737,response to abscisic acid; GO:0046686,response to cadmium ion	Fructose-bisphosphate aldolase class-I
Cluster-13228.76924	1.62	99.8733	5.99373	up	K14209 solute carrier family 36 (proton-coupled amino acid transporter) | (RefSeq) lysine histidine transporter-like 8 (A)	unnamed protein product [Coffea canephora]	RecName: Full=Lysine histidine transporter-like 8; AltName: Full=Amino acid transporter-like protein 1;	SubName: Full=Uncharacterized protein {ECO:0000313|EMBL:CDP14523.1};	Amino acid transporters	GO:0016021,integral component of membrane; GO:0005886,plasma membrane; GO:0015171,amino acid transmembrane transporter activity; GO:0003333,amino acid transmembrane transport	Transmembrane amino acid transporter protein
Cluster-13228.77256	88.8333	278.337	1.68918	up	K10577 ubiquitin-conjugating enzyme E2 I | (RefSeq) SUMO-conjugating enzyme SCE1 (A)	SUMO-conjugating enzyme SCE1 [Prunus persica]	RecName: Full=SUMO-conjugating enzyme SCE1; EC=2.3.2.-; AltName: Full=Protein EMBRYO DEFECTIVE 1637; AltName: Full=Protein hus5 homolog; AltName: Full=SUMO-conjugating enzyme 1; Short=AtSCE1;	SubName: Full=Uncharacterized protein {ECO:0000313|EMBL:EMJ07252.1};	Ubiquitin-protein ligase	GO:0005737,cytoplasm; GO:0005634,nucleus; GO:0005524,ATP binding; GO:0016874,ligase activity; GO:0019789,SUMO transferase activity; GO:0009793,embryo development ending in seed dormancy; GO:0016925,protein sumoylation; GO:0009737,response to abscisic acid	Prokaryotic E2 family B
Cluster-13228.77367	196.933	35.4433	-2.43485	down	K02692 photosystem I subunit II | (RefSeq) photosystem I reaction center subunit II, chloroplastic-like (A)	unnamed protein product [Coffea canephora]	RecName: Full=Photosystem I reaction center subunit II, chloroplastic; AltName: Full=PS I subunit 5; AltName: Full=Photosystem I 20 kDa subunit; Short=PSI-D; Flags: Precursor;	SubName: Full=Uncharacterized protein {ECO:0000313|EMBL:CDO99040.1};	--	GO:0009535,chloroplast thylakoid membrane; GO:0009538,photosystem I reaction center; GO:0015979,photosynthesis	PsaD
Cluster-13228.77383	66.8567	18.4933	-1.80666	down	K04733 interleukin-1 receptor-associated kinase 4 [EC:2.7.11.1] | (RefSeq) putative U-box domain-containing protein 50 (A)	unnamed protein product [Coffea canephora]	RecName: Full=Putative U-box domain-containing protein 50; EC=2.3.2.27; AltName: Full=Plant U-box protein 50; AltName: Full=RING-type E3 ubiquitin transferase PUB50 {ECO:0000305};	SubName: Full=Uncharacterized protein {ECO:0000313|EMBL:CDP01572.1};	--	GO:0005524,ATP binding; GO:0004672,protein kinase activity; GO:0004842,ubiquitin-protein transferase activity	Protein kinase domain
Cluster-13228.77415	902.093	153.957	-2.52056	down	--	--	--	--	--	--	--
Cluster-13228.77570	4.13667	33.6767	3.07637	up	K04733 interleukin-1 receptor-associated kinase 4 [EC:2.7.11.1] | (RefSeq) leucine-rich repeat receptor-like protein kinase TDR (A)	unnamed protein product [Coffea canephora]	RecName: Full=Leucine-rich repeat receptor-like protein kinase TDR; EC=2.7.11.1; AltName: Full=Protein PHLOEM INTERCALATED WITH XYLEM {ECO:0000303|PubMed:17570668}; AltName: Full=Tracheary element differentiation inhibitory factor receptor {ECO:0000303|PubMed:18812507}; Short=AtTDR {ECO:0000303|PubMed:18812507}; Short=TDIF receptor {ECO:0000303|PubMed:18812507}; Flags: Precursor;	SubName: Full=Uncharacterized protein {ECO:0000313|EMBL:CDP05348.1};	--	GO:0016021,integral component of membrane; GO:0005886,plasma membrane; GO:0005524,ATP binding; GO:0004674,protein serine/threonine kinase activity; GO:0051301,cell division; GO:0010087,phloem or xylem histogenesis; GO:0010067,procambium histogenesis; GO:0010223,secondary shoot formation; GO:0010089,xylem development	Phosphotransferase enzyme family
Cluster-13228.77644	26.9	642.24	4.61566	up	K00588 caffeoyl-CoA O-methyltransferase [EC:2.1.1.104] | (RefSeq) caffeoyl-CoA O-methyltransferase (A)	RecName: Full=Caffeoyl-CoA O-methyltransferase; AltName: Full=Trans-caffeoyl-CoA 3-O-methyltransferase; Short=CCoAMT; Short=CCoAOMT AAA80651.1 caffeoyl-CoA 3-O-methyltransferase [Populus tremuloides]	RecName: Full=Caffeoyl-CoA O-methyltransferase; EC=2.1.1.104; AltName: Full=Trans-caffeoyl-CoA 3-O-methyltransferase; Short=CCoAMT; Short=CCoAOMT;	SubName: Full=Caffeoyl-CoA 3-O methyltransferase {ECO:0000313|EMBL:ABO77959.1};	O-methyltransferase	GO:0042409,caffeoyl-CoA O-methyltransferase activity; GO:0046872,metal ion binding; GO:0009809,lignin biosynthetic process	Methyltransferase domain
Cluster-13228.77659	295.14	128.787	-1.14681	down	K06617 raffinose synthase [EC:2.4.1.82] | (RefSeq) probable galactinol--sucrose galactosyltransferase 2 (A)	unnamed protein product [Coffea canephora]	RecName: Full=Probable galactinol--sucrose galactosyltransferase 2; EC=2.4.1.82; AltName: Full=Protein SEED IMBIBITION 2; AltName: Full=Raffinose synthase 2;	SubName: Full=Uncharacterized protein {ECO:0000313|EMBL:CDP18648.1};	--	GO:0009506,plasmodesma; GO:0052692,raffinose alpha-galactosidase activity; GO:0016757,transferase activity, transferring glycosyl groups; GO:0034484,raffinose catabolic process; GO:0080167,response to karrikin; GO:0006979,response to oxidative stress	Raffinose synthase or seed imbibition protein Sip1
Cluster-13228.77757	308.683	47.7867	-2.65019	down	K07437 cytochrome P450 family 26 subfamily A | (RefSeq) cytochrome P450 87A3-like (A)	unnamed protein product [Coffea canephora]	RecName: Full=Cytochrome P450 87A3; EC=1.14.-.-;	SubName: Full=Uncharacterized protein {ECO:0000313|EMBL:CDP19727.1};	Cytochrome P450 CYP4/CYP19/CYP26 subfamilies	GO:0030659,cytoplasmic vesicle membrane; GO:0016021,integral component of membrane; GO:0020037,heme binding; GO:0005506,iron ion binding; GO:0004497,monooxygenase activity; GO:0016705,oxidoreductase activity, acting on paired donors, with incorporation or reduction of molecular oxygen; GO:0016132,brassinosteroid biosynthetic process; GO:0010268,brassinosteroid homeostasis; GO:0007275,multicellula…	Cytochrome P450
Cluster-13228.77765	1341.34	166.093	-2.96826	down	K07437 cytochrome P450 family 26 subfamily A | (RefSeq) cytochrome P450 87A3-like (A)	unnamed protein product [Coffea canephora]	RecName: Full=Cytochrome P450 87A3; EC=1.14.-.-;	SubName: Full=Uncharacterized protein {ECO:0000313|EMBL:CDP19727.1};	Cytochrome P450 CYP4/CYP19/CYP26 subfamilies	GO:0030659,cytoplasmic vesicle membrane; GO:0016021,integral component of membrane; GO:0020037,heme binding; GO:0005506,iron ion binding; GO:0004497,monooxygenase activity; GO:0016705,oxidoreductase activity, acting on paired donors, with incorporation or reduction of molecular oxygen; GO:0016132,brassinosteroid biosynthetic process; GO:0010268,brassinosteroid homeostasis; GO:0007275,multicellula…	Cytochrome P450
Cluster-13228.77811	219.327	56.3233	-1.91338	down	K22683 aspartyl protease family protein [EC:3.4.23.-] | (RefSeq) protein ASPARTIC PROTEASE IN GUARD CELL 1-like (A)	PREDICTED: protein ASPARTIC PROTEASE IN GUARD CELL 1-like [Nicotiana tabacum]	RecName: Full=Protein ASPARTIC PROTEASE IN GUARD CELL 1; Short=AtASPG1; EC=3.4.23.-; Flags: Precursor;	SubName: Full=protein ASPARTIC PROTEASE IN GUARD CELL 1-like {ECO:0000313|RefSeq:XP_016512633.1};	Aspartyl protease	GO:0005783,endoplasmic reticulum; GO:0004190,aspartic-type endopeptidase activity; GO:0070001,aspartic-type peptidase activity; GO:0003677,DNA binding; GO:0030163,protein catabolic process; GO:0009737,response to abscisic acid; GO:0009414,response to water deprivation; GO:0009627,systemic acquired resistance	Eukaryotic aspartyl protease
Cluster-13228.77890	34.4	127.107	1.93142	up	K00327 NADPH-ferrihemoprotein reductase [EC:1.6.2.4] | (RefSeq) NADPH--cytochrome P450 reductase-like (A)	RecName: Full=NADPH--cytochrome P450 reductase; Short=CPR; Short=P450R CAA49446.1 NADPH--ferrihemoprotein reductase [Catharanthus roseus]	RecName: Full=NADPH--cytochrome P450 reductase {ECO:0000255|HAMAP-Rule:MF_03212}; Short=CPR {ECO:0000255|HAMAP-Rule:MF_03212}; Short=P450R {ECO:0000255|HAMAP-Rule:MF_03212}; EC=1.6.2.4 {ECO:0000255|HAMAP-Rule:MF_03212};	SubName: Full=Cytochrome P450 reductase {ECO:0000313|EMBL:ALS46552.1};	NADP/FAD dependent oxidoreductase	GO:0005789,endoplasmic reticulum membrane; GO:0016021,integral component of membrane; GO:0010181,FMN binding; GO:0003958,NADPH-hemoprotein reductase activity	Oxidoreductase NAD-binding domain
Cluster-13228.77910	528.08	110.763	-2.20999	down	K09286 EREBP-like factor | (RefSeq) hypothetical protein (A)	unnamed protein product [Coffea canephora]	RecName: Full=Ethylene-responsive transcription factor ERF017;	SubName: Full=Uncharacterized protein {ECO:0000313|EMBL:CDP03051.1};	--	GO:0005634,nucleus; GO:0003677,DNA binding; GO:0003700,DNA-binding transcription factor activity; GO:0009873,ethylene-activated signaling pathway; GO:0006351,transcription, DNA-templated	AP2 domain
Cluster-13228.77980	548.983	132.473	-2.00581	down	K22909 zinc finger CCCH domain-containing protein 13 | (RefSeq) hypothetical protein (A)	unnamed protein product [Coffea canephora]	RecName: Full=CAX-interacting protein 4;	SubName: Full=Uncharacterized protein {ECO:0000313|EMBL:CDP09057.1};	Uncharacterized conserved protein	GO:0005737,cytoplasm; GO:0005634,nucleus; GO:0003676,nucleic acid binding; GO:0008270,zinc ion binding	Zinc knuckle
Cluster-13228.77998	117.787	12.1867	-3.22968	down	K15382 solute carrier family 50 (sugar transporter) | (RefSeq) bidirectional sugar transporter SWEET1-like (A)	Multitransmembrane protein [Handroanthus impetiginosus]	RecName: Full=Bidirectional sugar transporter SWEET1 {ECO:0000303|PubMed:21107422}; Short=AtSWEET1 {ECO:0000303|PubMed:21107422}; AltName: Full=Protein SUGARS WILL EVENTUALLY BE EXPORTED TRANSPORTERS 1 {ECO:0000303|PubMed:21107422};	RecName: Full=Bidirectional sugar transporter SWEET {ECO:0000256|RuleBase:RU910715};	Multitransmembrane protein	GO:0005783,endoplasmic reticulum; GO:0005789,endoplasmic reticulum membrane; GO:0005887,integral component of plasma membrane; GO:0005886,plasma membrane; GO:0051119,sugar transmembrane transporter activity; GO:0051260,protein homooligomerization	Sugar efflux transporter for intercellular exchange
Cluster-13228.78114	27.0467	134.793	2.36109	up	K00640 serine O-acetyltransferase [EC:2.3.1.30] | (RefSeq) serine acetyltransferase 5-like (A)	unnamed protein product [Coffea canephora]	RecName: Full=Serine acetyltransferase 5; Short=AtSAT-5; EC=2.3.1.30; AltName: Full=AtSERAT1;1; AltName: Full=SAT-c;	SubName: Full=Uncharacterized protein {ECO:0000313|EMBL:CDO97930.1};	Serine O-acetyltransferase	GO:0005829,cytosol; GO:0009001,serine O-acetyltransferase activity; GO:0019344,cysteine biosynthetic process; GO:0006535,cysteine biosynthetic process from serine	Hexapeptide repeat of succinyl-transferase
Cluster-13228.78148	231.447	107.067	-1.06314	down	K17679 ATP-dependent RNA helicase MSS116, mitochondrial [EC:3.6.4.13] | (RefSeq) probable DEAD-box ATP-dependent RNA helicase 48 (A)	unnamed protein product [Coffea canephora]	--	SubName: Full=Uncharacterized protein {ECO:0000313|EMBL:CDP18595.1};	--	GO:0016021,integral component of membrane	Neprosin activation peptide
Cluster-13228.78227	996.26	206.763	-2.25566	down	K13993 HSP20 family protein | (RefSeq) sHSP3A; 17.6 kDa class I heat shock protein-like (A)	cytosolic class I small heat shock protein 3B, partial [Nicotiana tabacum]	RecName: Full=17.6 kDa class I heat shock protein; AltName: Full=Hsp20.0;	SubName: Full=Cytosolic class I small heat shock protein 3B {ECO:0000313|EMBL:AAR01524.1}; Flags: Fragment;	Molecular chaperone (small heat-shock protein Hsp26/Hsp42)	GO:0005737,cytoplasm	FKBP26_C-terminal
Cluster-13228.78234	10.72	978.703	6.54997	up	--	--	--	SubName: Full=Putative ovule protein {ECO:0000313|EMBL:JAP08463.1}; Flags: Fragment;	--	--	--
Cluster-13228.78236	75.67	20.4767	-1.83644	down	K09286 EREBP-like factor | (RefSeq) ethylene-responsive transcription factor ERF054 (A)	unnamed protein product [Coffea canephora]	RecName: Full=Ethylene-responsive transcription factor ERF054; AltName: Full=Transcription factor QRAP2;	SubName: Full=Uncharacterized protein {ECO:0000313|EMBL:CDP14752.1};	--	GO:0005634,nucleus; GO:0003677,DNA binding; GO:0003700,DNA-binding transcription factor activity; GO:0009873,ethylene-activated signaling pathway; GO:0010200,response to chitin; GO:0006351,transcription, DNA-templated	AP2 domain
Cluster-13228.78353	11.23	270.567	4.63323	up	K01904 4-coumarate--CoA ligase [EC:6.2.1.12] | (RefSeq) 4-coumarate--CoA ligase 1-like (A)	PREDICTED: 4-coumarate--CoA ligase 1-like [Daucus carota subsp. sativus]	RecName: Full=4-coumarate--CoA ligase; Short=4CL; EC=6.2.1.12; AltName: Full=4-coumaroyl-CoA synthase;	SubName: Full=4-Coumaric acid: CoA ligase {ECO:0000313|EMBL:KZM88542.1};	Acyl-CoA synthetase	GO:0016207,4-coumarate-CoA ligase activity; GO:0005524,ATP binding; GO:0009698,phenylpropanoid metabolic process	AMP-binding enzyme
Cluster-13228.78422	767.18	195.067	-1.94452	down	--	unnamed protein product [Coffea canephora]	--	SubName: Full=Uncharacterized protein {ECO:0000313|EMBL:CDO98151.1};	--	--	NMDA receptor-regulated protein 1
Cluster-13228.78436	63.0967	226.247	1.8914	up	K00487 trans-cinnamate 4-monooxygenase [EC:1.14.13.11] | (RefSeq) trans-cinnamate 4-monooxygenase (A)	RecName: Full=Trans-cinnamate 4-monooxygenase; AltName: Full=Cinnamic acid 4-hydroxylase; Short=C4H; Short=CA4H; AltName: Full=Cytochrome P450 73; AltName: Full=Cytochrome P450C4H CAA83552.1 cinnamate 4-hydroxylase (CYP73) [Catharanthus roseus]	RecName: Full=Trans-cinnamate 4-monooxygenase; EC=1.14.13.11; AltName: Full=Cinnamic acid 4-hydroxylase; Short=C4H; Short=CA4H; AltName: Full=Cytochrome P450 73; AltName: Full=Cytochrome P450C4H;	SubName: Full=Cinnamate 4-hydroxylase {ECO:0000313|EMBL:ANF04753.1};	Cytochrome P450 CYP2 subfamily	GO:0020037,heme binding; GO:0005506,iron ion binding; GO:0016710,trans-cinnamate 4-monooxygenase activity	Cytochrome P450
Cluster-13228.78566	705.013	226.377	-1.59129	down	K07198 5'-AMP-activated protein kinase, catalytic alpha subunit [EC:2.7.11.11] | (RefSeq) CBL-interacting serine/threonine-protein kinase 6 (A)	CBL-interacting serine/threonine-protein kinase 6 [Sesamum indicum]	RecName: Full=CBL-interacting serine/threonine-protein kinase 6; EC=2.7.11.1; AltName: Full=SNF1-related kinase 3.14; AltName: Full=SOS2-like protein kinase PKS4; AltName: Full=SOS3-interacting protein 3;	RecName: Full=Non-specific serine/threonine protein kinase {ECO:0000256|SAAS:SAAS00351747}; EC=2.7.11.1 {ECO:0000256|SAAS:SAAS00351747};	Serine/threonine protein kinase	GO:0005783,endoplasmic reticulum; GO:0005622,intracellular; GO:0005524,ATP binding; GO:0004674,protein serine/threonine kinase activity; GO:0010540,basipetal auxin transport; GO:0042538,hyperosmotic salinity response; GO:0035556,intracellular signal transduction; GO:0007275,multicellular organism development; GO:0018105,peptidyl-serine phosphorylation; GO:0018107,peptidyl-threonine phosphorylatio…	Lipopolysaccharide kinase (Kdo/WaaP) family
Cluster-13228.78570	177.123	20.5733	-3.06509	down	K02638 plastocyanin | (RefSeq) plastocyanin A'/A'' (A)	PREDICTED: plastocyanin A'/A'' [Nicotiana tabacum]	RecName: Full=Plastocyanin, chloroplastic; Flags: Precursor;	RecName: Full=Plastocyanin {ECO:0000256|RuleBase:RU363020};	--	GO:0009535,chloroplast thylakoid membrane; GO:0005507,copper ion binding; GO:0009055,electron transfer activity	Cupredoxin-like domain
Cluster-13228.78602	30.8767	106.137	1.82867	up	K09874 aquaporin NIP | (RefSeq) aquaporin NIP6-1 (A)	unnamed protein product [Coffea canephora]	RecName: Full=Aquaporin NIP6-1; AltName: Full=NOD26-like intrinsic protein 6-1; Short=AtNIP6;1;	SubName: Full=Uncharacterized protein {ECO:0000313|EMBL:CDO98218.1};	Aquaporin (major intrinsic protein family)	GO:0005887,integral component of plasma membrane; GO:0005886,plasma membrane; GO:0046715,active borate transmembrane transporter activity; GO:0015267,channel activity; GO:0015168,glycerol transmembrane transporter activity; GO:0015204,urea transmembrane transporter activity; GO:0046713,borate transport; GO:0080029,cellular response to boron-containing substance levels	Major intrinsic protein
Cluster-13228.78639	22.8767	258.97	3.54434	up	K01626 3-deoxy-7-phosphoheptulonate synthase [EC:2.5.1.54] | (RefSeq) phospho-2-dehydro-3-deoxyheptonate aldolase 1, chloroplastic-like (A)	hypothetical protein CISIN_1g0097281mg, partial [Citrus sinensis]	RecName: Full=Phospho-2-dehydro-3-deoxyheptonate aldolase 2, chloroplastic; EC=2.5.1.54; AltName: Full=3-deoxy-D-arabino-heptulosonate 7-phosphate synthase 2; AltName: Full=DAHP synthase 2; AltName: Full=Phospho-2-keto-3-deoxyheptonate aldolase 2; Flags: Precursor;	RecName: Full=Phospho-2-dehydro-3-deoxyheptonate aldolase {ECO:0000256|RuleBase:RU363071}; EC=2.5.1.54 {ECO:0000256|RuleBase:RU363071}; Flags: Fragment;	--	GO:0009507,chloroplast; GO:0016020,membrane; GO:0003849,3-deoxy-7-phosphoheptulonate synthase activity; GO:0009073,aromatic amino acid family biosynthetic process; GO:0009423,chorismate biosynthetic process	Class-II DAHP synthetase family
Cluster-13228.78662	6623.04	2359.99	-1.45261	down	K00128 aldehyde dehydrogenase (NAD+) [EC:1.2.1.3] | (RefSeq) aldehyde dehydrogenase 5, mitochondrial-like (A)	PREDICTED: translationally-controlled tumor protein homolog [Nicotiana sylvestris]	RecName: Full=Translationally-controlled tumor protein homolog; Short=TCTP; AltName: Full=p23;	SubName: Full=translationally-controlled tumor protein homolog {ECO:0000313|RefSeq:XP_009763574.1};	Microtubule-binding protein (translationally controlled tumor protein)	GO:0005737,cytoplasm	Translationally controlled tumour protein
Cluster-13228.78690	735.253	310.573	-1.19963	down	K07374 tubulin alpha | (RefSeq) tubulin alpha chain (A)	unnamed protein product [Coffea canephora]	RecName: Full=Tubulin alpha chain;	RecName: Full=Tubulin alpha chain {ECO:0000256|RuleBase:RU000352};	Alpha tubulin	GO:0005737,cytoplasm; GO:0005874,microtubule; GO:0005525,GTP binding; GO:0003924,GTPase activity; GO:0005200,structural constituent of cytoskeleton; GO:0007017,microtubule-based process	Tubulin domain
Cluster-13228.78700	879.293	187.237	-2.1934	down	--	nodulin-related protein 1 [Sesamum indicum]	RecName: Full=Nodulin-related protein 1 {ECO:0000303|PubMed:20016941}; Short=AtNRP1 {ECO:0000303|PubMed:20016941}; AltName: Full=RPS2-interacting protein 11 {ECO:0000303|Ref.5};	SubName: Full=Uncharacterized protein {ECO:0000313|EMBL:KJB30069.1};	--	GO:0009738,abscisic acid-activated signaling pathway; GO:0006952,defense response; GO:1900426,positive regulation of defense response to bacterium; GO:0009617,response to bacterium; GO:0009409,response to cold; GO:0009408,response to heat; GO:0009651,response to salt stress	--
Cluster-13228.78747	17.9033	118.677	2.77689	up	K22133 oxalate---CoA ligase [EC:6.2.1.8] | (RefSeq) oxalate--CoA ligase (A)	4-hydroxycinnamoyl-CoA ligase 2 [Coffea arabica]	RecName: Full=Oxalate--CoA ligase {ECO:0000305}; EC=6.2.1.8 {ECO:0000269|PubMed:22447686}; AltName: Full=4-coumarate--CoA ligase isoform 8; Short=At4CL8; AltName: Full=4-coumarate--CoA ligase-like 10; AltName: Full=Acyl-activating enzyme 3 {ECO:0000303|PubMed:22447686}; AltName: Full=Adenosine monophosphate binding protein 3; Short=AtMPBP3; AltName: Full=Oxalyl-CoA synthetase;	SubName: Full=4-hydroxycinnamoyl-CoA ligase 2 {ECO:0000313|EMBL:AFP49809.1}; EC=6.2.1.12 {ECO:0000313|EMBL:AFP49809.1};	Acyl-CoA synthetase	GO:0048046,apoplast; GO:0009507,chloroplast; GO:0009570,chloroplast stroma; GO:0005737,cytoplasm; GO:0009506,plasmodesma; GO:0005524,ATP binding; GO:0050203,oxalate-CoA ligase activity; GO:0050832,defense response to fungus; GO:0033611,oxalate catabolic process; GO:0010030,positive regulation of seed germination; GO:0046686,response to cadmium ion; GO:0009735,response to cytokinin; GO:0010214,see…	GH3 auxin-responsive promoter
Cluster-13228.78749	1155.33	266.697	-2.0683	down	K00789 S-adenosylmethionine synthetase [EC:2.5.1.6] | (RefSeq) S-adenosylmethionine synthase 1 (A)	hypothetical protein CDL15_Pgr021622 [Punica granatum]	RecName: Full=S-adenosylmethionine synthase 1; Short=AdoMet synthase 1; EC=2.5.1.6 {ECO:0000269|PubMed:9037140}; AltName: Full=Methionine adenosyltransferase 1; Short=MAT 1;	RecName: Full=S-adenosylmethionine synthase {ECO:0000256|RuleBase:RU000541}; EC=2.5.1.6 {ECO:0000256|RuleBase:RU000541};	S-adenosylmethionine synthetase	GO:0005737,cytoplasm; GO:0005524,ATP binding; GO:0046872,metal ion binding; GO:0004478,methionine adenosyltransferase activity; GO:0006730,one-carbon metabolic process; GO:0006556,S-adenosylmethionine biosynthetic process	S-adenosylmethionine synthetase, N-terminal domain
Cluster-13228.78826	74.2767	19.8867	-1.84916	down	K21989 calcium permeable stress-gated cation channel | (RefSeq) CSC1-like protein ERD4 (A)	unnamed protein product [Coffea canephora]	RecName: Full=CSC1-like protein ERD4; AltName: Full=Protein EARLY-RESPONSIVE TO DEHYDRATION STRESS 4;	SubName: Full=Uncharacterized protein {ECO:0000313|EMBL:CDP05663.1};	Uncharacterized conserved protein	GO:0031969,chloroplast membrane; GO:0016021,integral component of membrane; GO:0006811,ion transport	Late exocytosis, associated with Golgi transport
Cluster-13228.78845	159.447	48.5233	-1.66573	down	K10999 cellulose synthase A [EC:2.4.1.12] | (RefSeq) cellulose synthase A catalytic subunit 2 [UDP-forming]-like (A)	cellulose synthase A catalytic subunit 2 [UDP-forming]	RecName: Full=Probable cellulose synthase A catalytic subunit 9 [UDP-forming]; Short=AtCesA9; EC=2.4.1.12;	RecName: Full=Cellulose synthase {ECO:0000256|RuleBase:RU361116}; EC=2.4.1.12 {ECO:0000256|RuleBase:RU361116};	--	GO:0005794,Golgi apparatus; GO:0016021,integral component of membrane; GO:0005886,plasma membrane; GO:0016760,cellulose synthase (UDP-forming) activity; GO:0016759,cellulose synthase activity; GO:0046872,metal ion binding; GO:0071555,cell wall organization; GO:0030244,cellulose biosynthetic process; GO:0009833,plant-type primary cell wall biogenesis; GO:0010214,seed coat development	Glycosyl transferase family 2
Cluster-13228.78935	347.347	31.61	-3.41694	down	K02639 ferredoxin | (RefSeq) ferredoxin (A)	ferredoxin [Nicotiana benthamiana]	RecName: Full=Ferredoxin-1, chloroplastic; AltName: Full=Ferredoxin I; Flags: Precursor;	RecName: Full=Ferredoxin {ECO:0000256|RuleBase:RU364001};	--	GO:0009507,chloroplast; GO:0051537,2 iron, 2 sulfur cluster binding; GO:0009055,electron transfer activity; GO:0046872,metal ion binding	2Fe-2S iron-sulfur cluster binding domain
Cluster-13228.79036	37.4	295.387	3.03028	up	K20506 tuliposide A-converting enzyme [EC:4.2.99.22] | (RefSeq) tuliposide A-converting enzyme 2, chloroplastic-like (A)	putative carboxylesterase 2 [Quercus suber]	RecName: Full=Probable carboxylesterase 7; AltName: Full=AtCXE7; EC=3.1.1.1;	SubName: Full=Uncharacterized protein {ECO:0000313|EMBL:OAY45669.1};	Arylacetamide deacetylase	GO:0005829,cytosol; GO:0052689,carboxylic ester hydrolase activity; GO:0009056,catabolic process	Steryl acetyl hydrolase
Cluster-13228.79040	609.237	279.467	-1.07571	down	K23222 nuclease HARBI1 [EC:3.1.-.-] | (RefSeq) uncharacterized protein LOC104098663 (A)	R111 [Coffea arabica]	RecName: Full=Protein ALP1-like {ECO:0000305}; EC=3.1.-.-;	SubName: Full=R111 {ECO:0000313|EMBL:ABC86705.1};	Predicted transposase	GO:0005634,nucleus; GO:0046872,metal ion binding; GO:0004518,nuclease activity	Plant transposon protein
Cluster-13228.79192	9.69333	115.467	3.62497	up	K23490 cytochrome b5 | (RefSeq) metal-nicotianamine transporter YSL3-like (A)	probable metal-nicotianamine transporter YSL5 [Olea europaea var. sylvestris]	RecName: Full=Probable metal-nicotianamine transporter YSL8; AltName: Full=Protein YELLOW STRIPE LIKE 8; Short=AtYSL8;	SubName: Full=Probable YSL-transporter {ECO:0000313|EMBL:BAV57583.1};	--	GO:0016021,integral component of membrane; GO:0005886,plasma membrane; GO:0022857,transmembrane transporter activity	OPT oligopeptide transporter protein
Cluster-13228.79247	68.57	11.93	-2.48024	down	K07374 tubulin alpha | (RefSeq) tubulin alpha-3 chain-like (A)	Alpha tubulin [Handroanthus impetiginosus]	RecName: Full=Tubulin alpha-5 chain;	RecName: Full=Tubulin alpha chain {ECO:0000256|RuleBase:RU000352};	Alpha tubulin	GO:0005737,cytoplasm; GO:0005874,microtubule; GO:0005525,GTP binding; GO:0003924,GTPase activity; GO:0005200,structural constituent of cytoskeleton; GO:0007017,microtubule-based process	Tubulin domain
Cluster-13228.79248	18.0133	144.167	3.04598	up	K10775 phenylalanine ammonia-lyase [EC:4.3.1.24] | (RefSeq) phenylalanine ammonia-lyase G2B (A)	phenylalanine ammonia-lyase 2 [Coffea canephora]	RecName: Full=Phenylalanine ammonia-lyase; EC=4.3.1.24;	RecName: Full=Phenylalanine ammonia-lyase {ECO:0000256|RuleBase:RU003955}; EC=4.3.1.24 {ECO:0000256|RuleBase:RU003955};	Phenylalanine and histidine ammonia-lyase	GO:0005737,cytoplasm; GO:0045548,phenylalanine ammonia-lyase activity; GO:0009800,cinnamic acid biosynthetic process; GO:0006559,L-phenylalanine catabolic process	Aromatic amino acid lyase
Cluster-13228.79460	335.92	880.05	1.4328	up	K09872 aquaporin PIP | (RefSeq) probable aquaporin PIP1-2 (A)	PREDICTED: probable aquaporin PIP1-2 [Nicotiana attenuata]	RecName: Full=Probable aquaporin PIP1-2; AltName: Full=OsPIP1;2; AltName: Full=Plasma membrane intrinsic protein 1-2;	SubName: Full=Putative aquaporin pip1-2 {ECO:0000313|EMBL:OIT03665.1};	Aquaporin (major intrinsic protein family)	GO:0005887,integral component of plasma membrane; GO:0015250,water channel activity; GO:0034220,ion transmembrane transport	Major intrinsic protein
Cluster-13228.79516	34.8733	187.903	2.47935	up	K17500 integrin-linked kinase-associated serine/threonine phosphatase 2C [EC:3.1.3.16] | (RefSeq) WAT1-related protein At3g18200 isoform X1 (A)	protein WALLS ARE THIN 1 [Olea europaea var. sylvestris]	RecName: Full=Protein WALLS ARE THIN 1;	RecName: Full=WAT1-related protein {ECO:0000256|RuleBase:RU363077};	--	GO:0016021,integral component of membrane; GO:0009705,plant-type vacuole membrane; GO:0005886,plasma membrane; GO:0005774,vacuolar membrane; GO:0022857,transmembrane transporter activity; GO:0009851,auxin biosynthetic process; GO:0010315,auxin efflux; GO:0009734,auxin-activated signaling pathway; GO:0071555,cell wall organization; GO:0006952,defense response; GO:0009834,plant-type secondary cell …	Triose-phosphate Transporter family
Cluster-13228.79546	80.7733	190.5	1.28403	up	K13525 transitional endoplasmic reticulum ATPase | (RefSeq) cell division cycle protein 48 homolog (A)	cell division cycle protein 48 homolog [Hevea brasiliensis]	RecName: Full=Cell division cycle protein 48 homolog; AltName: Full=Valosin-containing protein homolog; Short=VCP;	SubName: Full=Cell division cycle protein 48 {ECO:0000313|EMBL:AHA83580.1};	AAA+-type ATPase	GO:0005886,plasma membrane; GO:0005524,ATP binding; GO:0016787,hydrolase activity; GO:0007049,cell cycle	AAA domain
Cluster-13228.79549	925.71	396.557	-1.18344	down	--	PREDICTED: uncharacterized protein LOC109243886 [Nicotiana attenuata]	--	SubName: Full=uncharacterized protein LOC107815772 {ECO:0000313|RefSeq:XP_016496887.1};	--	--	Proline-rich nuclear receptor coactivator motif
Cluster-13228.79598	289.167	752.67	1.41135	up	K01915 glutamine synthetase [EC:6.3.1.2] | (RefSeq) glutamine synthetase cytosolic isozyme 2-like isoform X1 (A)	unnamed protein product [Coffea canephora]	RecName: Full=Glutamine synthetase cytosolic isozyme 1; EC=6.3.1.2; AltName: Full=Glutamate--ammonia ligase;	RecName: Full=Glutamine synthetase {ECO:0000256|RuleBase:RU004356}; EC=6.3.1.2 {ECO:0000256|RuleBase:RU004356};	Glutamine synthetase	GO:0005737,cytoplasm; GO:0005524,ATP binding; GO:0004356,glutamate-ammonia ligase activity; GO:0006542,glutamine biosynthetic process	Glutamine synthetase, beta-Grasp domain
Cluster-13228.79695	17.83	253.03	3.87628	up	K01626 3-deoxy-7-phosphoheptulonate synthase [EC:2.5.1.54] | (RefSeq) phospho-2-dehydro-3-deoxyheptonate aldolase 1, chloroplastic (A)	3-deoxy-D-arabino-heptulosonate 7-phosphate synthase [Morinda citrifolia]	RecName: Full=Phospho-2-dehydro-3-deoxyheptonate aldolase 1, chloroplastic; EC=2.5.1.54; AltName: Full=3-deoxy-D-arabino-heptulosonate 7-phosphate synthase 1; AltName: Full=DAHP synthase 1; AltName: Full=Phospho-2-keto-3-deoxyheptonate aldolase 1; Flags: Precursor;	RecName: Full=Phospho-2-dehydro-3-deoxyheptonate aldolase {ECO:0000256|RuleBase:RU363071}; EC=2.5.1.54 {ECO:0000256|RuleBase:RU363071};	--	GO:0009507,chloroplast; GO:0003849,3-deoxy-7-phosphoheptulonate synthase activity; GO:0009073,aromatic amino acid family biosynthetic process; GO:0009423,chorismate biosynthetic process	Class-II DAHP synthetase family
Cluster-13228.79755	74.9933	19.3867	-1.90382	down	K08901 photosystem II oxygen-evolving enhancer protein 3 | (RefSeq) oxygen-evolving enhancer protein 3-2, chloroplastic (A)	unnamed protein product [Coffea canephora]	RecName: Full=Oxygen-evolving enhancer protein 3, chloroplastic; Short=OEE3; AltName: Full=16 kDa subunit of oxygen evolving system of photosystem II; AltName: Full=OEC 16 kDa subunit; Flags: Precursor;	SubName: Full=Uncharacterized protein {ECO:0000313|EMBL:CDO99700.1};	--	GO:0009535,chloroplast thylakoid membrane; GO:0019898,extrinsic component of membrane; GO:0009654,photosystem II oxygen evolving complex; GO:0005509,calcium ion binding; GO:0015979,photosynthesis	Oxygen evolving enhancer protein 3 (PsbQ)
Cluster-13228.79807	124.78	322.547	1.41198	up	K00626 acetyl-CoA C-acetyltransferase [EC:2.3.1.9] | (RefSeq) acetyl-CoA acetyltransferase, cytosolic 1-like (A)	acetoacetyl-CoA thiolase [Catharanthus roseus]	RecName: Full=Acetyl-CoA acetyltransferase, cytosolic 1; EC=2.3.1.9; AltName: Full=Cytosolic acetoacetyl-CoA thiolase 1; Short=Thiolase 1; AltName: Full=Protein EMBRYO DEFECTIVE 1276;	SubName: Full=Acetoacetyl-CoA thiolase {ECO:0000313|EMBL:AEC13714.1}; EC=2.3.1.9 {ECO:0000313|EMBL:AEC13714.1};	Acetyl-CoA acetyltransferase	GO:0005829,cytosol; GO:0005777,peroxisome; GO:0005886,plasma membrane; GO:0003985,acetyl-CoA C-acetyltransferase activity; GO:0046872,metal ion binding; GO:0006635,fatty acid beta-oxidation; GO:0008299,isoprenoid biosynthetic process; GO:0009846,pollen germination; GO:0009860,pollen tube growth; GO:0016125,sterol metabolic process	Beta-ketoacyl synthase, N-terminal domain
Cluster-13228.79861	69.7467	6.94	-3.28305	down	K19519 transforming growth factor-beta-induced protein | (RefSeq) fasciclin-like arabinogalactan protein 4 (A)	hypothetical protein CDL12_06934 [Handroanthus impetiginosus]	RecName: Full=Fasciclin-like arabinogalactan protein 2; Flags: Precursor;	SubName: Full=Uncharacterized protein {ECO:0000313|EMBL:PIN20386.1};	--	GO:0031225,anchored component of membrane; GO:0046658,anchored component of plasma membrane; GO:0016020,membrane; GO:0005886,plasma membrane; GO:0005774,vacuolar membrane	Fasciclin domain
Cluster-13228.79985	6.39	273.057	5.44938	up	K20769 fatty acid omega-hydroxylase [EC:1.14.-.-] | (RefSeq) cytochrome P450 94A2-like (A)	hypothetical protein B456_007G143500 [Gossypium raimondii]	RecName: Full=Inhibitor of trypsin and hageman factor; AltName: Full=CMTI-V;	SubName: Full=Uncharacterized protein {ECO:0000313|EMBL:KJB42233.1};	--	GO:0004867,serine-type endopeptidase inhibitor activity; GO:0009611,response to wounding	Potato inhibitor I family
Cluster-13228.80055	138.68	14.4133	-3.23207	down	K22422 protein downstream neighbor of Son | (RefSeq) hypothetical protein (A)	unnamed protein product [Coffea canephora]	--	SubName: Full=Uncharacterized protein {ECO:0000313|EMBL:CDP06084.1};	--	--	SOUL heme-binding protein
Cluster-13228.80056	175.28	29.8833	-2.50679	down	K08907 light-harvesting complex I chlorophyll a/b binding protein 1 | (RefSeq) chlorophyll a-b binding protein 6A, chloroplastic-like (A)	Chlorophyll a-b binding protein 6A [Morus notabilis]	RecName: Full=Chlorophyll a-b binding protein 6A, chloroplastic; AltName: Full=LHCI type I CAB-6A; AltName: Full=Light-harvesting complex I 26 kDa protein; Flags: Precursor;	RecName: Full=Chlorophyll a-b binding protein, chloroplastic {ECO:0000256|RuleBase:RU363080};	--	GO:0009941,chloroplast envelope; GO:0009535,chloroplast thylakoid membrane; GO:0016021,integral component of membrane; GO:0009522,photosystem I; GO:0009523,photosystem II; GO:0010287,plastoglobule; GO:0016168,chlorophyll binding; GO:0046872,metal ion binding; GO:0031409,pigment binding; GO:0009768,photosynthesis, light harvesting in photosystem I; GO:0018298,protein-chromophore linkage; GO:000941…	Chlorophyll A-B binding protein
Cluster-13228.80068	166.387	47.0967	-1.76989	down	K15333 tRNA guanosine-2'-O-methyltransferase [EC:2.1.1.34] | (RefSeq) uncharacterized protein LOC104224633 (A)	unnamed protein product [Coffea canephora]	RecName: Full=Subtilisin-like protease SBT1.6 {ECO:0000303|PubMed:16193095}; EC=3.4.21.- {ECO:0000305}; AltName: Full=Subtilase subfamily 1 member 6 {ECO:0000303|PubMed:16193095}; Short=AtSBT1.6 {ECO:0000303|PubMed:16193095}; AltName: Full=Subtilisin-like serine protease 2 {ECO:0000303|PubMed:12702015}; Short=At-SLP2 {ECO:0000303|PubMed:12702015}; Flags: Precursor;	SubName: Full=Uncharacterized protein {ECO:0000313|EMBL:CDO96926.1};	--	GO:0016020,membrane; GO:0004252,serine-type endopeptidase activity; GO:0008236,serine-type peptidase activity; GO:0009827,plant-type cell wall modification	Peptidase inhibitor I9
Cluster-13228.80102	1647.72	566.83	-1.49904	down	--	--	--	--	--	--	--
Cluster-13228.80124	3.45667	43.2533	3.69194	up	K23260 scopoletin glucosyltransferase [EC:2.4.1.128] | (RefSeq) scopoletin glucosyltransferase (A)	UDP-glucose glucosyltransferase [Catharanthus roseus]	RecName: Full=Scopoletin glucosyltransferase; EC=2.4.1.128; AltName: Full=Phenylpropanoid:glucosyltransferase 1;	RecName: Full=Glycosyltransferase {ECO:0000256|RuleBase:RU362057}; EC=2.4.1.- {ECO:0000256|RuleBase:RU362057};	UDP-glucuronosyl and UDP-glucosyl transferase	GO:0042802,identical protein binding; GO:0050275,scopoletin glucosyltransferase activity; GO:0008152,metabolic process	Nucleotide modification associated domain 5
Cluster-13228.80141	142.11	285.387	1.05171	up	K02925 large subunit ribosomal protein L3e | (RefSeq) 60S ribosomal protein L3-like (A)	PREDICTED: 60S ribosomal protein L3-like [Ipomoea nil]	RecName: Full=60S ribosomal protein L3;	SubName: Full=60S ribosomal protein L3 {ECO:0000313|EMBL:EXC12323.1};	60S ribosomal protein L3 and related proteins	GO:0022625,cytosolic large ribosomal subunit; GO:0003723,RNA binding; GO:0003735,structural constituent of ribosome; GO:0000027,ribosomal large subunit assembly; GO:0006412,translation	Ribosomal protein L3
Cluster-13228.80160	36.7267	283.1	2.9919	up	K22889 trichothecene 3-O-acetyltransferase [EC:2.3.1.-] | (RefSeq) uncharacterized acetyltransferase At3g50280-like (A)	Shikimate O-hydroxycinnamoyltransferase [Handroanthus impetiginosus]	RecName: Full=Uncharacterized acetyltransferase At3g50280; EC=2.3.1.-;	SubName: Full=Shikimate O-hydroxycinnamoyltransferase {ECO:0000313|EMBL:PIM99090.1}; EC=2.3.1.133 {ECO:0000313|EMBL:PIM99090.1};	--	GO:0016747,transferase activity, transferring acyl groups other than amino-acyl groups	Transferase family
Cluster-13228.80165	62.3467	335.45	2.47527	up	K09872 aquaporin PIP | (RefSeq) probable aquaporin PIP2-5 (A)	aquaporin protein AQU15 [Camellia sinensis]	RecName: Full=Probable aquaporin PIP2-5; AltName: Full=Plasma membrane intrinsic protein 2-5; Short=AtPIP2;5; AltName: Full=Plasma membrane intrinsic protein 2d; Short=PIP2d;	SubName: Full=Aquaporin protein AQU15 {ECO:0000313|EMBL:AGG39693.1}; SubName: Full=Aquaporin protein AQU16 {ECO:0000313|EMBL:AGG39694.1};	Aquaporin (major intrinsic protein family)	GO:0005887,integral component of plasma membrane; GO:0015250,water channel activity; GO:0034220,ion transmembrane transport; GO:0006833,water transport	Major intrinsic protein
Cluster-13228.80181	257.107	58.03	-2.09656	down	K12124 GIGANTEA | (RefSeq) protein GIGANTEA-like (A)	unnamed protein product [Coffea canephora]	RecName: Full=Protein GIGANTEA;	SubName: Full=Uncharacterized protein {ECO:0000313|EMBL:CDP11443.1};	--	GO:0005737,cytoplasm; GO:0005654,nucleoplasm; GO:0005634,nucleus; GO:0030154,cell differentiation; GO:0007623,circadian rhythm; GO:0009908,flower development; GO:0048578,positive regulation of long-day photoperiodism, flowering; GO:0009585,red, far-red light phototransduction; GO:0042752,regulation of circadian rhythm; GO:0006355,regulation of transcription, DNA-templated; GO:0009637,response to …	--
Cluster-13228.80187	130.633	463.627	1.86566	up	K08900 mitochondrial chaperone BCS1 | (RefSeq) AAA-ATPase At3g50940-like (A)	AAA+-type ATPase [Handroanthus impetiginosus]	RecName: Full=Protein HYPER-SENSITIVITY-RELATED 4 {ECO:0000303|PubMed:15181213}; Short=AtHSR4 {ECO:0000303|PubMed:15181213}; EC=3.6.1.3 {ECO:0000250|UniProtKB:Q9FLD5}; AltName: Full=BCS1-like protein;	SubName: Full=AAA+-type ATPase {ECO:0000313|EMBL:PIN15761.1};	AAA+-type ATPase	GO:0016021,integral component of membrane; GO:0005740,mitochondrial envelope; GO:0005741,mitochondrial outer membrane; GO:0005739,mitochondrion; GO:0005524,ATP binding; GO:0016887,ATPase activity; GO:0042802,identical protein binding; GO:0008219,cell death; GO:0009626,plant-type hypersensitive response; GO:0009617,response to bacterium; GO:0002237,response to molecule of bacterial origin; GO:0009…	P-loop containing region of AAA domain
Cluster-13228.80210	125.74	28.8667	-2.07882	down	K05658 ATP-binding cassette, subfamily B (MDR/TAP), member 1 [EC:3.6.3.44] | (RefSeq) ABC transporter B family member 1 (A)	unnamed protein product [Coffea canephora]	RecName: Full=ABC transporter B family member 1; Short=ABC transporter ABCB.1; Short=AtABCB1; AltName: Full=Multidrug resistance protein 1; AltName: Full=P-glycoprotein 1; Short=AtPgp1;	SubName: Full=Uncharacterized protein {ECO:0000313|EMBL:CDP06775.1};	Multidrug/pheromone exporter, ABC superfamily	GO:0016021,integral component of membrane; GO:0005886,plasma membrane; GO:0009506,plasmodesma; GO:0005524,ATP binding; GO:0042626,ATPase activity, coupled to transmembrane movement of substances; GO:0010329,auxin efflux transmembrane transporter activity; GO:0010328,auxin influx transmembrane transporter activity; GO:0043481,anthocyanin accumulation in tissues in response to UV light; GO:0010315,…	Rad17 P-loop domain
Cluster-13228.80269	220.62	11.7133	-4.1904	down	K08908 light-harvesting complex I chlorophyll a/b binding protein 2 | (RefSeq) chlorophyll a-b binding protein, chloroplastic (A)	chlorophyll a-b binding protein, chloroplastic [Sesamum indicum]	RecName: Full=Chlorophyll a-b binding protein, chloroplastic; AltName: Full=LHCI type II CAB; Flags: Precursor;	RecName: Full=Chlorophyll a-b binding protein, chloroplastic {ECO:0000256|RuleBase:RU363080};	--	GO:0009535,chloroplast thylakoid membrane; GO:0016021,integral component of membrane; GO:0009522,photosystem I; GO:0009523,photosystem II; GO:0016168,chlorophyll binding; GO:0046872,metal ion binding; GO:0009765,photosynthesis, light harvesting; GO:0018298,protein-chromophore linkage	Chlorophyll A-B binding protein
Cluster-13228.80345	1989.47	523.787	-1.88505	down	--	--	--	--	--	--	--
Cluster-13228.80402	73.7367	621.15	3.12237	up	K20623 typhasterol/6-deoxotyphasterol 2alpha-hydroxylase | (RefSeq) cytochrome P450 71A1 (A)	PREDICTED: cytochrome P450 71A1 [Vitis vinifera]	RecName: Full=Flavonoid 3'-monooxygenase; EC=1.14.13.21; AltName: Full=Cytochrome P450 75B1; AltName: Full=Flavonoid 3'-hydroxylase; Short=AtF3'H; AltName: Full=Protein TRANSPARENT TESTA 7;	SubName: Full=Uncharacterized protein {ECO:0000313|EMBL:CCB59282.1};	Cytochrome P450 CYP2 subfamily	GO:0005789,endoplasmic reticulum membrane; GO:0016021,integral component of membrane; GO:0016020,membrane; GO:0016711,flavonoid 3'-monooxygenase activity; GO:0020037,heme binding; GO:0005506,iron ion binding; GO:0009813,flavonoid biosynthetic process; GO:0009733,response to auxin; GO:0044550,secondary metabolite biosynthetic process	Cytochrome P450
Cluster-13228.80408	232.89	49.1133	-2.1975	down	K22909 zinc finger CCCH domain-containing protein 13 | (RefSeq) hypothetical protein (A)	unnamed protein product [Coffea canephora]	RecName: Full=CAX-interacting protein 4;	SubName: Full=Uncharacterized protein {ECO:0000313|EMBL:CDP09057.1};	Uncharacterized conserved protein	GO:0005737,cytoplasm; GO:0005634,nucleus; GO:0003676,nucleic acid binding; GO:0008270,zinc ion binding	Zinc knuckle
Cluster-13228.80434	13.6733	40.0567	1.60232	up	K13229 2,4-dihydroxy-1,4-benzoxazin-3-one-glucoside dioxygenase [EC:1.14.11.59] | (RefSeq) LOC109766943; DIBOA-glucoside dioxygenase BX6-like (A)	unnamed protein product [Coffea canephora]	RecName: Full=Transcription factor bHLH155; AltName: Full=BHLH transcription factor gamma; Short=bHLH gamma; AltName: Full=Basic helix-loop-helix protein 155; Short=AtbHLH155; Short=bHLH 155; AltName: Full=LONESOME HIGHWAY-like protein 3; AltName: Full=bHLH transcription factor bHLH155;	SubName: Full=Uncharacterized protein {ECO:0000313|EMBL:CDP03728.1};	Iron/ascorbate family oxidoreductases	GO:0005634,nucleus; GO:0003677,DNA binding; GO:0003700,DNA-binding transcription factor activity; GO:0046983,protein dimerization activity; GO:0006355,regulation of transcription, DNA-templated; GO:0048364,root development; GO:0006351,transcription, DNA-templated	bHLH-MYC and R2R3-MYB transcription factors N-terminal
Cluster-13228.80436	197.667	92.6267	-1.04401	down	K12897 transformer-2 protein | (Kazusa) Lj6g3v0611950.1; - (A)	serine/arginine-rich splicing factor SR45a [Sesamum indicum]	RecName: Full=Serine/arginine-rich splicing factor SR45a; Short=At-SR45A; Short=AtSR45a; AltName: Full=Protein TRANSFORMER2-like; Short=atTra2;	SubName: Full=Uncharacterized protein {ECO:0000313|EMBL:CDP09143.1};	Hsp27-ERE-TATA-binding protein/Scaffold attachment factor (SAF-B)	GO:0016607,nuclear speck; GO:0005681,spliceosomal complex; GO:0003676,nucleic acid binding; GO:0006397,mRNA processing; GO:0043484,regulation of RNA splicing; GO:0009644,response to high light intensity; GO:0008380,RNA splicing	RNA recognition motif. (a.k.a. RRM, RBD, or RNP domain)
Cluster-13228.80489	2480.84	674.873	-1.886	down	--	--	--	--	--	--	--
Cluster-13228.80490	4.36	59.2633	3.8135	up	K15613 homeobox protein Meis1 | (RefSeq) homeobox protein SBH1-like (A)	PREDICTED: homeobox protein SBH1 [Ricinus communis]	RecName: Full=Homeobox protein SBH1;	SubName: Full=Homeobox protein knotted-1, putative {ECO:0000313|EMBL:EEF43807.1};	Transcription factor MEIS1 and related HOX domain proteins	GO:0005634,nucleus; GO:0043565,sequence-specific DNA binding; GO:0006355,regulation of transcription, DNA-templated; GO:0006351,transcription, DNA-templated	Homeodomain
Cluster-13228.80493	3.97667	105.313	4.77117	up	K07418 cytochrome P450 family 2 subfamily J [EC:1.14.14.1] | (RefSeq) cytochrome P450 71A22-like (A)	PREDICTED: cytochrome P450 71A22-like [Solanum pennellii]	RecName: Full=Cytochrome P450 71A3; EC=1.14.-.-; AltName: Full=CYPLXXIA3; AltName: Full=Cytochrome P-450EG3; Flags: Fragment;	SubName: Full=Uncharacterized protein {ECO:0000313|EnsemblPlants:Solyc03g111880.2.1};	Cytochrome P450 CYP2 subfamily	GO:0020037,heme binding; GO:0005506,iron ion binding; GO:0004497,monooxygenase activity; GO:0016705,oxidoreductase activity, acting on paired donors, with incorporation or reduction of molecular oxygen	Cytochrome P450
Cluster-13228.80521	42.4567	122.047	1.57098	up	K23279 gallate 1-beta-glucosyltransferase [EC:2.4.1.136] | (RefSeq) GT1; limonoid UDP-glucosyltransferase (A)	unnamed protein product [Coffea canephora]	RecName: Full=Gallate 1-beta-glucosyltransferase {ECO:0000303|PubMed:24412325}; EC=2.4.1.136 {ECO:0000269|PubMed:24412325}; AltName: Full=UDP-glucose:gallate glucosyltransferase {ECO:0000303|PubMed:24412325}; AltName: Full=Vanillate 1-beta-glucosyltransferase {ECO:0000305};	RecName: Full=Glycosyltransferase {ECO:0000256|RuleBase:RU362057}; EC=2.4.1.- {ECO:0000256|RuleBase:RU362057};	UDP-glucuronosyl and UDP-glucosyl transferase	GO:0047913,gallate 1-beta-glucosyltransferase activity; GO:0008152,metabolic process	Bee antimicrobial peptide
Cluster-13228.80543	54.6567	5.87	-3.17115	down	K03063 26S proteasome regulatory subunit T3 | (RefSeq) 26S protease regulatory subunit 6B homolog (A)	unnamed protein product [Coffea canephora]	RecName: Full=Root phototropism protein 2; AltName: Full=BTB/POZ domain-containing protein RPT2;	SubName: Full=Uncharacterized protein {ECO:0000313|EMBL:CDP04035.1};	--	GO:0005737,cytoplasm; GO:0005634,nucleus; GO:0004871,NA; GO:0009638,phototropism; GO:0016567,protein ubiquitination	BTB/POZ domain
Cluster-13228.80564	1722.24	512.997	-1.73657	down	K00430 peroxidase [EC:1.11.1.7] | (RefSeq) peroxidase 42-like (A)	secretory peroxidase [Catharanthus roseus]	RecName: Full=Peroxidase 42; Short=Atperox P42; EC=1.11.1.7; AltName: Full=ATP1a/ATP1b; AltName: Full=PRXR1; Flags: Precursor;	RecName: Full=Peroxidase {ECO:0000256|RuleBase:RU362060, ECO:0000256|SAAS:SAAS00709852}; EC=1.11.1.7 {ECO:0000256|RuleBase:RU362060, ECO:0000256|SAAS:SAAS00709852};	--	GO:0005576,extracellular region; GO:0009505,plant-type cell wall; GO:0009506,plasmodesma; GO:0020037,heme binding; GO:0046872,metal ion binding; GO:0004601,peroxidase activity; GO:0042744,hydrogen peroxide catabolic process; GO:0009664,plant-type cell wall organization; GO:0006979,response to oxidative stress; GO:0048511,rhythmic process	Peroxidase
Cluster-13228.80669	94.2333	265.057	1.5394	up	K01623 fructose-bisphosphate aldolase, class I [EC:4.1.2.13] | (RefSeq) fructose-bisphosphate aldolase 3, chloroplastic-like (A)	unnamed protein product [Coffea canephora]	RecName: Full=Fructose-bisphosphate aldolase 3, chloroplastic {ECO:0000305}; Short=AtFBA3 {ECO:0000303|PubMed:22561114}; EC=4.1.2.13 {ECO:0000305}; AltName: Full=Protein PIGMENT DEFECTIVE 345; Flags: Precursor;	RecName: Full=Fructose-bisphosphate aldolase {ECO:0000256|RuleBase:RU003994, ECO:0000256|SAAS:SAAS00336718}; EC=4.1.2.13 {ECO:0000256|RuleBase:RU003994, ECO:0000256|SAAS:SAAS00336718};	Fructose-biphosphate aldolase	GO:0009507,chloroplast; GO:0009570,chloroplast stroma; GO:0009534,chloroplast thylakoid; GO:0005739,mitochondrion; GO:0009536,plastid; GO:0010287,plastoglobule; GO:0004332,fructose-bisphosphate aldolase activity; GO:0006094,gluconeogenesis; GO:0006096,glycolytic process; GO:0046686,response to cadmium ion; GO:0006979,response to oxidative stress	Fructose-bisphosphate aldolase class-I
Cluster-13228.80747	877.313	116.257	-2.88819	down	K13195 cold-inducible RNA-binding protein | (RefSeq) glycine-rich RNA-binding protein GRP1A-like (A)	PREDICTED: glycine-rich RNA-binding protein 1-like isoform X1 [Capsicum annuum]	RecName: Full=Glycine-rich RNA-binding protein;	SubName: Full=glycine-rich RNA-binding protein 1-like isoform X1 {ECO:0000313|RefSeq:XP_016539752.1};	FOG: RRM domain	GO:0003723,RNA binding	RNA recognition motif. (a.k.a. RRM, RBD, or RNP domain)
Cluster-13228.80850	1130.71	177.553	-2.6327	down	K07374 tubulin alpha | (RefSeq) tubulin alpha-3 chain (A)	PREDICTED: tubulin alpha chain [Elaeis guineensis]	RecName: Full=Tubulin alpha chain;	RecName: Full=Tubulin alpha chain {ECO:0000256|RuleBase:RU000352};	Alpha tubulin	GO:0005737,cytoplasm; GO:0005874,microtubule; GO:0005525,GTP binding; GO:0003924,GTPase activity; GO:0005200,structural constituent of cytoskeleton; GO:0007017,microtubule-based process	Tubulin domain
Cluster-13228.80938	385.71	5.28667	-6.15927	down	--	--	--	--	--	--	--
Cluster-13228.80953	199.043	457.717	1.24689	up	K09872 aquaporin PIP | (RefSeq) aquaporin PIP2-1-like (A)	PREDICTED: aquaporin PIP2-1-like [Nicotiana tabacum]	RecName: Full=Aquaporin PIP2-2; AltName: Full=Plasma membrane intrinsic protein 2-2; Short=AtPIP2;2; AltName: Full=Plasma membrane intrinsic protein 2b; Short=PIP2b; AltName: Full=TMP2b;	SubName: Full=aquaporin PIP2-1-like {ECO:0000313|RefSeq:XP_016486700.1};	Aquaporin (major intrinsic protein family)	GO:0009507,chloroplast; GO:0005887,integral component of plasma membrane; GO:0005886,plasma membrane; GO:0009506,plasmodesma; GO:0003729,mRNA binding; GO:0015250,water channel activity; GO:0034220,ion transmembrane transport; GO:0009737,response to abscisic acid; GO:0009414,response to water deprivation; GO:0006833,water transport	Major intrinsic protein
Cluster-13228.80969	576.54	12.6033	-5.47099	down	K01602 ribulose-bisphosphate carboxylase small chain [EC:4.1.1.39] | (RefSeq) ribulose bisphosphate carboxylase small chain, chloroplastic (A)	hypothetical protein JCGZ_05889 [Jatropha curcas]	RecName: Full=Ribulose bisphosphate carboxylase small chain, chloroplastic; Short=RuBisCO small subunit; EC=4.1.1.39; Flags: Precursor;	RecName: Full=Ribulose bisphosphate carboxylase small chain {ECO:0000256|RuleBase:RU003627}; EC=4.1.1.39 {ECO:0000256|RuleBase:RU003627};	--	GO:0009507,chloroplast; GO:0004497,monooxygenase activity; GO:0016984,ribulose-bisphosphate carboxylase activity; GO:0009853,photorespiration; GO:0019253,reductive pentose-phosphate cycle	Ribulose-1,5-bisphosphate carboxylase small subunit
Cluster-13228.81101	124.23	20.92	-2.52167	down	K08909 light-harvesting complex I chlorophyll a/b binding protein 3 | (RefSeq) chlorophyll a-b binding protein 8, chloroplastic (A)	unnamed protein product [Coffea canephora]	RecName: Full=Elongation factor Ts, mitochondrial {ECO:0000255|HAMAP-Rule:MF_03135}; Short=EF-Ts {ECO:0000255|HAMAP-Rule:MF_03135}; Short=EF-TsMt {ECO:0000255|HAMAP-Rule:MF_03135}; Flags: Precursor;	RecName: Full=Elongation factor Ts, mitochondrial {ECO:0000256|HAMAP-Rule:MF_03135}; Short=EF-Ts {ECO:0000256|HAMAP-Rule:MF_03135}; Short=EF-TsMt {ECO:0000256|HAMAP-Rule:MF_03135};	Mitochondrial translation elongation factor EF-Tsmt, catalyzes nucleotide exchange on EF-Tumt	GO:0005739,mitochondrion; GO:0003746,translation elongation factor activity	Elongation factor TS
Cluster-13228.81134	52.0567	177.363	1.81749	up	K01689 enolase [EC:4.2.1.11] | (RefSeq) enolase (A)	hypothetical protein CRG98_022004 [Punica granatum]	RecName: Full=Enolase; EC=4.2.1.11; AltName: Full=2-phospho-D-glycerate hydro-lyase; AltName: Full=2-phosphoglycerate dehydratase;	SubName: Full=Uncharacterized protein {ECO:0000313|EMBL:PKI57676.1};	Enolase	GO:0000015,phosphopyruvate hydratase complex; GO:0000287,magnesium ion binding; GO:0004634,phosphopyruvate hydratase activity; GO:0006096,glycolytic process	Methylaspartate ammonia-lyase C-terminus
Cluster-13228.81408	198.397	16.7667	-3.52391	down	K02699 photosystem I subunit XI | (RefSeq) photosystem I reaction center subunit XI, chloroplastic-like (A)	photosystem I reaction center subunit XI, chloroplastic-like [Olea europaea var. sylvestris]	RecName: Full=Photosystem I reaction center subunit XI, chloroplastic; Short=PSI-L; AltName: Full=PSI subunit V; Flags: Precursor;	SubName: Full=Uncharacterized protein {ECO:0000313|EnsemblPlants:PGSC0003DMT400071155};	--	GO:0009507,chloroplast; GO:0009941,chloroplast envelope; GO:0031969,chloroplast membrane; GO:0009534,chloroplast thylakoid; GO:0009535,chloroplast thylakoid membrane; GO:0016021,integral component of membrane; GO:0016020,membrane; GO:0009538,photosystem I reaction center; GO:0010287,plastoglobule; GO:0009579,thylakoid; GO:0019904,protein domain specific binding; GO:0015979,photosynthesis	Photosystem I reaction centre subunit XI
Cluster-13228.81541	164.543	53.2	-1.58151	down	K19042 E3 ubiquitin-protein ligase BOI and related proteins [EC:2.3.2.27] | (RefSeq) uncharacterized protein LOC110606851 (A)	unnamed protein product [Coffea canephora]	--	SubName: Full=Uncharacterized protein {ECO:0000313|EMBL:CDO98030.1};	--	GO:0016021,integral component of membrane	Late embryogenesis abundant protein
Cluster-13228.81946	730.387	40.05	-4.15138	down	K05387 glutamate receptor, ionotropic, plant | (RefSeq) LOW QUALITY PROTEIN: glutamate receptor 2.3-like (A)	PREDICTED: major allergen Pru ar 1 [Vitis vinifera]	RecName: Full=Major allergen Pru ar 1; AltName: Allergen=Pru ar 1;	SubName: Full=Uncharacterized protein {ECO:0000313|EMBL:CCB48006.1};	--	GO:0006952,defense response; GO:0009607,response to biotic stimulus	Pathogenesis-related protein Bet v I family
Cluster-13228.81978	103.08	625.21	2.64901	up	K17609 nucleoredoxin [EC:1.8.1.8] | (RefSeq) probable nucleoredoxin 1 (A)	PREDICTED: probable nucleoredoxin 1 [Ziziphus jujuba]	RecName: Full=Probable nucleoredoxin 1; Short=AtNrx1; EC=1.8.1.8;	SubName: Full=C1_3 domain-containing protein/Thioredoxin_8 domain-containing protein {ECO:0000313|EMBL:GAV61029.1};	Thioredoxin, nucleoredoxin and related proteins	GO:0005829,cytosol; GO:0047134,protein-disulfide reductase activity; GO:0004791,thioredoxin-disulfide reductase activity; GO:0045454,cell redox homeostasis; GO:0009860,pollen tube growth; GO:0010183,pollen tube guidance; GO:0080092,regulation of pollen tube growth; GO:0046686,response to cadmium ion	Glutathione peroxidase
Cluster-13228.81990	37.6467	159.06	2.12339	up	K18368 caffeoylshikimate esterase [EC:3.1.1.-] | (RefSeq) caffeoylshikimate esterase-like (A)	unnamed protein product [Coffea canephora]	RecName: Full=Caffeoylshikimate esterase; EC=3.1.1.-; AltName: Full=Lysophospholipase 2; Short=LysoPL2;	SubName: Full=Uncharacterized protein {ECO:0000313|EMBL:CDO98101.1};	Lysophospholipase	GO:0005783,endoplasmic reticulum; GO:0005794,Golgi apparatus; GO:0005886,plasma membrane; GO:0009506,plasmodesma; GO:0003846,2-acylglycerol O-acyltransferase activity; GO:0090430,caffeoyl-CoA: alcohol caffeoyl transferase activity; GO:0016787,hydrolase activity; GO:0004622,lysophospholipase activity; GO:0009809,lignin biosynthetic process; GO:0006629,lipid metabolic process; GO:0046686,response t…	Prolyl oligopeptidase family
Cluster-13228.81991	287.36	76.27	-1.86414	down	K10144 RING finger and CHY zinc finger domain-containing protein 1 [EC:2.3.2.27] | (RefSeq) E3 ubiquitin-protein ligase MIEL1-like (A)	unnamed protein product [Coffea canephora]	RecName: Full=Probable E3 ubiquitin-protein ligase RZFP34 {ECO:0000305}; EC=2.3.2.27 {ECO:0000305}; AltName: Full=OsRFP1 {ECO:0000303|Ref.1}; AltName: Full=RING zinc-finger protein 34 {ECO:0000303|PubMed:25002225}; Short=OsRZFP34 {ECO:0000303|PubMed:25002225};	SubName: Full=Uncharacterized protein {ECO:0000313|EMBL:CDP18436.1};	Zn-finger protein	GO:0005634,nucleus; GO:0016740,transferase activity; GO:0008270,zinc ion binding; GO:0016567,protein ubiquitination	RING/Ubox like zinc-binding domain
Cluster-13228.82173	4.23333	308.347	6.23524	up	K05387 glutamate receptor, ionotropic, plant | (RefSeq) LOW QUALITY PROTEIN: glutamate receptor 2.3-like (A)	PREDICTED: pathogenesis-related protein STH-2-like [Nelumbo nucifera]	RecName: Full=Pathogenesis-related protein STH-21;	SubName: Full=pathogenesis-related protein STH-2-like {ECO:0000313|RefSeq:XP_010245454.1};	--	GO:0006952,defense response; GO:0009607,response to biotic stimulus	Pathogenesis-related protein Bet v I family
Cluster-13228.82209	122.747	16.7867	-2.82554	down	--	plasma membrane-associated cation-binding protein 1 [Olea europaea var. sylvestris]	RecName: Full=Plasma membrane-associated cation-binding protein 1; Short=AtPCAP1; AltName: Full=Microtubule-destabilizing protein 25;	SubName: Full=plasma membrane-associated cation-binding protein 1 {ECO:0000313|RefSeq:XP_016545329.1};	--	GO:0046658,anchored component of plasma membrane; GO:0009507,chloroplast; GO:0005881,cytoplasmic microtubule; GO:0043657,host cell; GO:0005886,plasma membrane; GO:0009506,plasmodesma; GO:0005773,vacuole; GO:0005509,calcium ion binding; GO:0005516,calmodulin binding; GO:0005507,copper ion binding; GO:0008017,microtubule binding; GO:0005547,phosphatidylinositol-3,4,5-trisphosphate binding; GO:00433…	Uncharacterized protein conserved in bacteria (DUF2130)
Cluster-13228.82333	233.56	514.677	1.18701	up	K17275 plastin-1 | (RefSeq) fimbrin-4-like isoform X1 (A)	acyl-CoA--sterol O-acyltransferase 1-like [Sesamum indicum]	RecName: Full=Acyl-CoA--sterol O-acyltransferase 1; EC=2.3.1.-; AltName: Full=Sterol O-acyltransferase 1;	SubName: Full=Uncharacterized protein {ECO:0000313|EMBL:EMJ15065.1};	--	GO:0016021,integral component of membrane; GO:0008374,O-acyltransferase activity; GO:0016127,sterol catabolic process; GO:0034434,sterol esterification	MBOAT, membrane-bound O-acyltransferase family
Cluster-13228.82427	172.6	903.753	2.42342	up	--	--	--	--	--	--	--
Cluster-13228.82583	53.7367	21.96	-1.23917	down	K14486 auxin response factor | (RefSeq) ETT; auxin response factor 3 (A)	unnamed protein product [Coffea canephora]	RecName: Full=Auxin response factor 4;	RecName: Full=Auxin response factor {ECO:0000256|RuleBase:RU004561};	--	GO:0005634,nucleus; GO:0003677,DNA binding; GO:0003700,DNA-binding transcription factor activity; GO:0010158,abaxial cell fate specification; GO:0009734,auxin-activated signaling pathway; GO:0006351,transcription, DNA-templated; GO:0010050,vegetative phase change	AUX/IAA family
Cluster-13228.82673	46.1567	3.03667	-3.87133	down	K00855 phosphoribulokinase [EC:2.7.1.19] | (RefSeq) phosphoribulokinase, chloroplastic-like (A)	Phosphoribulokinase [Corchorus capsularis]	RecName: Full=Phosphoribulokinase, chloroplastic; Short=PRK; Short=PRKase; EC=2.7.1.19; AltName: Full=Phosphopentokinase; Flags: Precursor;	RecName: Full=Phosphoribulokinase {ECO:0000256|RuleBase:RU004082}; EC=2.7.1.19 {ECO:0000256|RuleBase:RU004082};	Armadillo/beta-Catenin/plakoglobin	GO:0048046,apoplast; GO:0009507,chloroplast; GO:0009941,chloroplast envelope; GO:0009570,chloroplast stroma; GO:0009535,chloroplast thylakoid membrane; GO:0005829,cytosol; GO:0016020,membrane; GO:0010319,stromule; GO:0099080,supramolecular complex; GO:0009579,thylakoid; GO:0005524,ATP binding; GO:0097718,disordered domain specific binding; GO:0008974,phosphoribulokinase activity; GO:0042803,prote…	Phosphoribulokinase / Uridine kinase family
Cluster-13228.82681	69.34	277.903	2.04846	up	K13379 reversibly glycosylated polypeptide / UDP-arabinopyranose mutase [EC:2.4.1.- 5.4.99.30] | (RefSeq) alpha-1,4-glucan-protein synthase [UDP-forming] 2-like (A)	hypothetical protein COLO4_24299 [Corchorus olitorius]	RecName: Full=Probable UDP-arabinopyranose mutase 2 {ECO:0000305}; EC=5.4.99.30 {ECO:0000250|UniProtKB:Q8H8T0}; AltName: Full=Reversibly glycosylated polypeptide 2 {ECO:0000303|PubMed:10580281}; Short=RGP2 {ECO:0000303|PubMed:10580281}; AltName: Full=UDP-L-arabinose mutase 2 {ECO:0000305}; AltName: Full=UDP-glucose:protein transglucosylase 2 {ECO:0000303|PubMed:10580281}; Short=UPTG 2 {ECO:000030…	SubName: Full=Uncharacterized protein {ECO:0000313|EMBL:OMO79897.1};	--	GO:0005618,cell wall; GO:0005576,extracellular region; GO:0005794,Golgi apparatus; GO:0009506,plasmodesma; GO:0052691,UDP-arabinopyranose mutase activity; GO:0071555,cell wall organization; GO:0030244,cellulose biosynthetic process; GO:0071669,plant-type cell wall organization or biogenesis; GO:0006486,protein glycosylation	Reversibly glycosylated polypeptide
Cluster-13228.83056	15.1533	105.947	2.85102	up	K05666 ATP-binding cassette, subfamily C (CFTR/MRP), member 2 | (RefSeq) ABC transporter C family member 14 (A)	PREDICTED: ABC transporter C family member 14-like isoform X1 [Nicotiana attenuata]	RecName: Full=ABC transporter C family member 4; Short=ABC transporter ABCC.4; Short=AtABCC4; EC=3.6.3.44; AltName: Full=ATP-energized glutathione S-conjugate pump 4; AltName: Full=Glutathione S-conjugate-transporting ATPase 4; AltName: Full=Multidrug resistance-associated protein 4;	SubName: Full=ABC transporter C family member 14-like {ECO:0000313|RefSeq:XP_016464718.1, ECO:0000313|RefSeq:XP_016464719.1};	Multidrug resistance-associated protein/mitoxantrone resistance protein, ABC superfamily	GO:0005794,Golgi apparatus; GO:0016021,integral component of membrane; GO:0000325,plant-type vacuole; GO:0005886,plasma membrane; GO:0009506,plasmodesma; GO:0005774,vacuolar membrane; GO:0005773,vacuole; GO:0005524,ATP binding; GO:0042626,ATPase activity, coupled to transmembrane movement of substances; GO:0008559,xenobiotic transmembrane transporting ATPase activity; GO:0006855,drug transmembran…	AAA domain, putative AbiEii toxin, Type IV TA system
Cluster-13228.83066	428.383	79.4433	-2.38853	down	K05282 gibberellin 20-oxidase [EC:1.14.11.12] | (RefSeq) gibberellin 20 oxidase 1-like (A)	unnamed protein product [Coffea canephora]	RecName: Full=Probable 2-oxoglutarate-dependent dioxygenase AOP1; EC=1.14.11.-;	SubName: Full=Uncharacterized protein {ECO:0000313|EMBL:CDP08608.1};	Iron/ascorbate family oxidoreductases	GO:0016020,membrane; GO:0051213,dioxygenase activity; GO:0046872,metal ion binding	non-haem dioxygenase in morphine synthesis N-terminal
Cluster-13228.83141	6.37	1263.61	7.67169	up	K01674 carbonic anhydrase [EC:4.2.1.1] | (RefSeq) alpha carbonic anhydrase 7-like (A)	unnamed protein product [Coffea canephora]	RecName: Full=Alpha carbonic anhydrase 7; Short=AtaCA7; Short=AtalphaCA7; EC=4.2.1.1; AltName: Full=Alpha carbonate dehydratase 7; Flags: Precursor;	SubName: Full=Uncharacterized protein {ECO:0000313|EMBL:CDP11563.1};	Carbonic anhydrase	GO:0009570,chloroplast stroma; GO:0004089,carbonate dehydratase activity; GO:0008270,zinc ion binding; GO:0006730,one-carbon metabolic process	Eukaryotic-type carbonic anhydrase
Cluster-13228.83350	166.66	45.4833	-1.82965	down	K09509 DnaJ homolog subfamily B member 3 | (RefSeq) dnaJ homolog subfamily B member 3-like (A)	PREDICTED: dnaJ homolog subfamily B member 6-B [Capsicum annuum]	RecName: Full=Chaperone protein dnaJ 15; Short=AtDjB15; Short=AtJ15; AltName: Full=Protein ALTERED RESPONSE TO GRAVITY; Short=AtARG1;	SubName: Full=DnaJ-like protein subfamily B member 6 {ECO:0000313|EMBL:PHT29057.1};	Molecular chaperone (DnaJ superfamily)	GO:0005856,cytoskeleton; GO:0005789,endoplasmic reticulum membrane; GO:0000139,Golgi membrane; GO:0008092,cytoskeletal protein binding; GO:0009958,positive gravitropism	DnaJ domain
Cluster-13228.83511	2962.01	911.223	-1.67182	down	--	dormancy-associated protein homolog 3 [Sesamum indicum]	RecName: Full=Dormancy-associated protein homolog 3 {ECO:0000305}; AltName: Full=DRM1 homolog 3 {ECO:0000305};	SubName: Full=Uncharacterized protein {ECO:0000313|EMBL:PIM99641.1};	--	--	Dormancy/auxin associated protein
Cluster-13228.83655	192.92	73.3933	-1.34775	down	K12827 splicing factor 3A subunit 3 | (RefSeq) spl3; splicing factor 3a, subunit 3 (A)	unnamed protein product [Coffea canephora]	--	SubName: Full=Uncharacterized protein {ECO:0000313|EMBL:CDP08687.1};	Uncharacterized conserved protein	--	Ubiquitin family
Cluster-13228.83817	592.91	97.7267	-2.56024	down	K13993 HSP20 family protein | (RefSeq) 17.3 kDa class II heat shock protein-like (A)	PREDICTED: 17.3 kDa class II heat shock protein-like [Nicotiana attenuata]	RecName: Full=17.9 kDa class II heat shock protein;	SubName: Full=17.3 kDa class ii heat shock protein {ECO:0000313|EMBL:OIS96274.1};	Molecular chaperone (small heat-shock protein Hsp26/Hsp42)	GO:0005737,cytoplasm	BON domain
Cluster-13228.83903	64.73	724.707	3.47116	up	--	--	--	--	--	--	--
Cluster-13228.83985	104.41	2.67667	-5.24548	down	K03097 casein kinase II subunit alpha [EC:2.7.11.1] | (RefSeq) casein kinase II subunit alpha-like isoform X2 (A)	uncharacterized protein LOC105164832 [Sesamum indicum]	RecName: Full=Allergen Act d 3; AltName: Full=Allergen Act d 3.01 {ECO:0000303|PubMed:18205857}; AltName: Full=Allergen Act d 3.02 {ECO:0000303|PubMed:18205857}; AltName: Allergen=Act d 3; Flags: Fragments;	SubName: Full=Uncharacterized protein {ECO:0000313|EMBL:CDP04798.1};	--	--	Protein of unknown function (DUF642)
Cluster-13228.84154	4.48333	38.03	3.13595	up	K05665 ATP-binding cassette, subfamily C (CFTR/MRP), member 1 | (RefSeq) ABC transporter C family member 3-like (A)	unnamed protein product [Coffea canephora]	RecName: Full=ABC transporter C family member 3; Short=ABC transporter ABCC.3; Short=AtABCC3; EC=3.6.3.44; AltName: Full=ATP-energized glutathione S-conjugate pump 3; AltName: Full=Glutathione S-conjugate-transporting ATPase 3; AltName: Full=Multidrug resistance-associated protein 3;	SubName: Full=Uncharacterized protein {ECO:0000313|EMBL:CDP14885.1};	Multidrug resistance-associated protein/mitoxantrone resistance protein, ABC superfamily	GO:0048046,apoplast; GO:0016021,integral component of membrane; GO:0000325,plant-type vacuole; GO:0009506,plasmodesma; GO:0005774,vacuolar membrane; GO:0005773,vacuole; GO:0005524,ATP binding; GO:0042626,ATPase activity, coupled to transmembrane movement of substances; GO:0010290,chlorophyll catabolite transmembrane transporter activity; GO:0015431,glutathione S-conjugate-exporting ATPase activit…	Type II/IV secretion system protein
Cluster-13228.84293	5.53333	200.437	5.22609	up	K20547 basic endochitinase B [EC:3.2.1.14] | (RefSeq) endochitinase-like (A)	PREDICTED: endochitinase-like [Juglans regia]	RecName: Full=Endochitinase; EC=3.2.1.14; Flags: Precursor;	SubName: Full=endochitinase-like {ECO:0000313|RefSeq:XP_018842015.1};	Predicted chitinase	GO:0008061,chitin binding; GO:0004568,chitinase activity; GO:0016998,cell wall macromolecule catabolic process; GO:0006032,chitin catabolic process; GO:0006952,defense response; GO:0000272,polysaccharide catabolic process	Chitin recognition protein
Cluster-13228.84502	66.51	11.9867	-2.42091	down	K14494 DELLA protein | (RefSeq) DELLA protein RGL3 (A)	unnamed protein product [Coffea canephora]	RecName: Full=Protein SHORT-ROOT; Short=AtSHR; AltName: Full=GRAS family protein 26; Short=AtGRAS-26; AltName: Full=Protein SHOOT GRAVITROPISM 7;	SubName: Full=Uncharacterized protein {ECO:0000313|EMBL:CDP03469.1};	--	GO:0005769,early endosome; GO:0005770,late endosome; GO:0005634,nucleus; GO:0055037,recycling endosome; GO:0003700,DNA-binding transcription factor activity; GO:0043565,sequence-specific DNA binding; GO:0008356,asymmetric cell division; GO:0055072,iron ion homeostasis; GO:0048366,leaf development; GO:0045930,negative regulation of mitotic cell cycle; GO:0009956,radial pattern formation; GO:003235…	GRAS domain family
Cluster-13228.84759	225.657	55.1167	-1.98228	down	K15333 tRNA guanosine-2'-O-methyltransferase [EC:2.1.1.34] | (RefSeq) uncharacterized protein LOC104224633 (A)	subtilisin-like protease SBT1.7 isoform X2 [Sesamum indicum]	RecName: Full=Subtilisin-like protease SBT1.7 {ECO:0000303|PubMed:16193095}; EC=3.4.21.- {ECO:0000305}; AltName: Full=Cucumisin-like serine protease; AltName: Full=Subtilase subfamily 1 member 7 {ECO:0000303|PubMed:16193095}; Short=AtSBT1.7 {ECO:0000303|PubMed:16193095}; AltName: Full=Subtilisin-like serine protease 1 {ECO:0000303|PubMed:12702015}; Short=At-SLP1 {ECO:0000303|PubMed:12702015}; Fla…	SubName: Full=subtilisin-like protease SBT1.7 {ECO:0000313|RefSeq:XP_016445807.1};	--	GO:0048046,apoplast; GO:0005618,cell wall; GO:0005576,extracellular region; GO:0009505,plant-type cell wall; GO:0004252,serine-type endopeptidase activity; GO:0080001,mucilage extrusion from seed coat; GO:0048359,mucilage metabolic process involved in seed coat development; GO:0010214,seed coat development	PA domain
Cluster-13228.84925	102.003	26.17	-1.91438	down	K14494 DELLA protein | (RefSeq) DELLA protein GAI-like (A)	GRAS family transcription factor family protein [Fraxinus mandshurica]	RecName: Full=DELLA protein GAI; AltName: Full=Gibberellic acid-insensitive mutant protein;	SubName: Full=GRAS family transcription factor family protein {ECO:0000313|EMBL:AQZ26685.1};	--	GO:0005634,nucleus; GO:0003700,DNA-binding transcription factor activity; GO:0043565,sequence-specific DNA binding; GO:0000989,NA; GO:0009740,gibberellic acid mediated signaling pathway; GO:0042538,hyperosmotic salinity response; GO:0009867,jasmonic acid mediated signaling pathway; GO:0009938,negative regulation of gibberellic acid mediated signaling pathway; GO:0010187,negative regulation of see…	Transcriptional regulator DELLA protein N terminal
Cluster-13228.84991	168.473	23.8667	-2.77616	down	--	PREDICTED: calvin cycle protein CP12-1, chloroplastic [Juglans regia]	RecName: Full=Calvin cycle protein CP12-2, chloroplastic; AltName: Full=CP12 domain-containing protein 2; AltName: Full=Chloroplast protein 12-2; Flags: Precursor;	SubName: Full=calvin cycle protein CP12-1, chloroplastic {ECO:0000313|RefSeq:XP_018813193.1};	--	GO:0009507,chloroplast; GO:0009570,chloroplast stroma; GO:0043234,NA; GO:0099080,supramolecular complex; GO:0005507,copper ion binding; GO:0019899,enzyme binding; GO:0016151,nickel cation binding; GO:0030674,protein binding, bridging; GO:0032403,NA; GO:0071454,cellular response to anoxia; GO:0070417,cellular response to cold; GO:0034605,cellular response to heat; GO:0080153,negative regulation of…	Cytomegalovirus UL84 protein
Cluster-13228.85082	114.29	24.4733	-2.17983	down	K07374 tubulin alpha | (RefSeq) tubulin alpha-1 chain (A)	Tubulin [Corchorus capsularis]	RecName: Full=Tubulin alpha-2 chain; AltName: Full=Alpha-2-tubulin;	SubName: Full=Tubulin {ECO:0000313|EMBL:OMO56371.1};	Alpha tubulin	GO:0005737,cytoplasm; GO:0005874,microtubule; GO:0005525,GTP binding; GO:0003924,GTPase activity; GO:0005200,structural constituent of cytoskeleton; GO:0007017,microtubule-based process	Tubulin domain
Cluster-13228.85116	31.1367	174.43	2.52947	up	K13260 isoflavone/4'-methoxyisoflavone 2'-hydroxylase [EC:1.14.13.89 1.14.13.53] | (RefSeq) cytochrome P450 81F3-like (A)	unnamed protein product, partial [Coffea canephora]	RecName: Full=Cytochrome P450 81E8 {ECO:0000303|PubMed:14617078}; EC=1.14.13.- {ECO:0000305};	SubName: Full=Uncharacterized protein {ECO:0000313|EMBL:CDP01237.1}; Flags: Fragment;	Cytochrome P450 CYP2 subfamily	GO:0016021,integral component of membrane; GO:0020037,heme binding; GO:0005506,iron ion binding; GO:0004497,monooxygenase activity; GO:0016705,oxidoreductase activity, acting on paired donors, with incorporation or reduction of molecular oxygen	Cytochrome P450
Cluster-13228.85578	19.3433	75.2133	2.00584	up	--	PREDICTED: uncharacterized protein LOC109210843 [Nicotiana attenuata]	--	SubName: Full=uncharacterized protein LOC104227164 {ECO:0000313|RefSeq:XP_009777633.1};	--	--	Arabidopsis protein of unknown function
Cluster-13228.85744	53.81	239.443	2.19568	up	K11855 ubiquitin carboxyl-terminal hydrolase 36/42 [EC:3.4.19.12] | (RefSeq) ubiquitin carboxyl-terminal hydrolase 36 (A)	hypothetical protein CICLE_v10022825mg [Citrus clementina]	RecName: Full=14 kDa proline-rich protein DC2.15; Flags: Precursor;	SubName: Full=Uncharacterized protein {ECO:0000313|EMBL:GAY43512.1};	--	GO:0016021,integral component of membrane	Probable lipid transfer
Cluster-13228.86180	18.1767	112.567	2.675	up	K16297 serine carboxypeptidase-like clade II [EC:3.4.16.-] | (RefSeq) serine carboxypeptidase-like 35 (A)	Peptidase S10 [Macleaya cordata]	RecName: Full=Serine carboxypeptidase-like 35; EC=3.4.16.-; Flags: Precursor;	RecName: Full=Carboxypeptidase {ECO:0000256|RuleBase:RU361156}; EC=3.4.16.- {ECO:0000256|RuleBase:RU361156};	Serine carboxypeptidases (lysosomal cathepsin A)	GO:0005576,extracellular region; GO:0004185,serine-type carboxypeptidase activity; GO:0051603,proteolysis involved in cellular protein catabolic process	Serine carboxypeptidase
Cluster-13228.86317	9.76333	130.737	3.78305	up	K19825 2-alkenal reductase (NADP+) [EC:1.3.1.102] | (RefSeq) 2-alkenal reductase (NADP(+)-dependent) (A)	2-alkenal reductase (nadp(+)-dependent) [Quercus suber]	RecName: Full=2-alkenal reductase (NADP(+)-dependent); EC=1.3.1.102 {ECO:0000269|PubMed:17945329, ECO:0000269|Ref.3, ECO:0000269|Ref.4}; AltName: Full=Alkenal double bound reductase; AltName: Full=Allylic alcohol dehydrogenase 1 {ECO:0000303|PubMed:11117876}; Short=allyl-ADH1 {ECO:0000303|PubMed:11117876}; AltName: Full=Flavin-free double bond reductase {ECO:0000303|Ref.4}; Short=NtDBR; AltName: …	SubName: Full=Uncharacterized protein {ECO:0000313|EMBL:CDP08119.1};	Predicted NAD-dependent oxidoreductase	GO:0016491,oxidoreductase activity	Zinc-binding dehydrogenase
Cluster-13228.86583	80.89	224.537	1.51685	up	K00031 isocitrate dehydrogenase [EC:1.1.1.42] | (RefSeq) POPTRDRAFT_648243; isocitrate dehydrogenase family protein (A)	unnamed protein product [Coffea canephora]	RecName: Full=Isocitrate dehydrogenase [NADP]; Short=IDH; EC=1.1.1.42; AltName: Full=IDP; AltName: Full=NADP(+)-specific ICDH; AltName: Full=Oxalosuccinate decarboxylase;	RecName: Full=Isocitrate dehydrogenase [NADP] {ECO:0000256|PIRNR:PIRNR000108}; EC=1.1.1.42 {ECO:0000256|PIRNR:PIRNR000108};	NADP-dependent isocitrate dehydrogenase	GO:0005737,cytoplasm; GO:0004450,isocitrate dehydrogenase (NADP+) activity; GO:0000287,magnesium ion binding; GO:0051287,NAD binding; GO:0006097,glyoxylate cycle; GO:0006102,isocitrate metabolic process; GO:0006099,tricarboxylic acid cycle	Isocitrate/isopropylmalate dehydrogenase
Cluster-13228.86732	11.3333	108.423	3.30244	up	K04733 interleukin-1 receptor-associated kinase 4 [EC:2.7.11.1] | (RefSeq) wall-associated receptor kinase 2-like (A)	unnamed protein product [Coffea canephora]	RecName: Full=Wall-associated receptor kinase-like 9; EC=2.7.11.-; Flags: Precursor;	SubName: Full=Uncharacterized protein {ECO:0000313|EMBL:CDP06459.1};	--	GO:0016021,integral component of membrane; GO:0005886,plasma membrane; GO:0005524,ATP binding; GO:0005509,calcium ion binding; GO:0030247,polysaccharide binding; GO:0004674,protein serine/threonine kinase activity; GO:0007166,cell surface receptor signaling pathway	Protein tyrosine kinase
Cluster-13228.86891	190.127	457.067	1.31288	up	K00213 7-dehydrocholesterol reductase [EC:1.3.1.21] | (RefSeq) 7-dehydrocholesterol reductase (A)	sterol delta7 reductase [Calotropis procera]	RecName: Full=7-dehydrocholesterol reductase; Short=7-DHC reductase; EC=1.3.1.21; AltName: Full=Protein DWARF 5; AltName: Full=Sterol Delta(7)-reductase;	SubName: Full=Sterol delta7 reductase {ECO:0000313|EMBL:ARL62105.1};	Sterol reductase/lamin B receptor	GO:0005789,endoplasmic reticulum membrane; GO:0005794,Golgi apparatus; GO:0016021,integral component of membrane; GO:0005886,plasma membrane; GO:0047598,7-dehydrocholesterol reductase activity; GO:0009918,sterol delta7 reductase activity; GO:0016132,brassinosteroid biosynthetic process; GO:0006695,cholesterol biosynthetic process	Ergosterol biosynthesis ERG4/ERG24 family
Cluster-13228.86908	474.497	161.553	-1.50581	down	K15613 homeobox protein Meis1 | (RefSeq) homeotic protein knotted-1-like (A)	homeotic protein knotted-1 isoform X2 [Olea europaea var. sylvestris]	RecName: Full=Homeotic protein knotted-1; Short=TKN1;	SubName: Full=KNOTTED-like from {ECO:0000313|EMBL:EOY15624.1};	Transcription factor MEIS1 and related HOX domain proteins	GO:0005634,nucleus; GO:0043565,sequence-specific DNA binding; GO:0006355,regulation of transcription, DNA-templated	Homeodomain
Cluster-13228.87227	181.303	476.427	1.43833	up	--	unnamed protein product [Coffea canephora]	RecName: Full=Non-specific lipid-transfer protein 2; Short=LTP 2;	SubName: Full=Uncharacterized protein {ECO:0000313|EMBL:CDP02751.1};	--	GO:0008289,lipid binding; GO:0006869,lipid transport	Protease inhibitor/seed storage/LTP family
Cluster-13228.87343	44.1233	232.167	2.44416	up	K00033 6-phosphogluconate dehydrogenase [EC:1.1.1.44 1.1.1.343] | (RefSeq) 6-phosphogluconate dehydrogenase, decarboxylating 3 (A)	unnamed protein product [Coffea canephora]	RecName: Full=6-phosphogluconate dehydrogenase, decarboxylating 3; EC=1.1.1.44;	RecName: Full=6-phosphogluconate dehydrogenase, decarboxylating {ECO:0000256|RuleBase:RU000485}; EC=1.1.1.44 {ECO:0000256|RuleBase:RU000485};	6-phosphogluconate dehydrogenase	GO:0009570,chloroplast stroma; GO:0005829,cytosol; GO:0019822,P4 peroxisome; GO:0005777,peroxisome; GO:0004616,phosphogluconate dehydrogenase (decarboxylating) activity; GO:0019521,D-gluconate metabolic process; GO:0080173,male-female gamete recognition during double fertilization forming a zygote and endosperm; GO:0006098,pentose-phosphate shunt; GO:0009651,response to salt stress	NAD binding domain of 6-phosphogluconate dehydrogenase
Cluster-13228.87391	193.747	19.9433	-3.23491	down	--	unnamed protein product [Coffea canephora]	RecName: Full=Cell wall / vacuolar inhibitor of fructosidase 1; Short=AtC/VIF1; Flags: Precursor;	SubName: Full=Uncharacterized protein {ECO:0000313|EMBL:CDO98741.1};	--	GO:0005618,cell wall; GO:0005773,vacuole; GO:0004857,enzyme inhibitor activity; GO:0043086,negative regulation of catalytic activity	Plant invertase/pectin methylesterase inhibitor
Cluster-13228.87413	110.713	296.943	1.46609	up	K02987 small subunit ribosomal protein S4e | (RefSeq) 40S ribosomal protein S4 (A)	Ribosomal protein [Trema orientalis]	RecName: Full=40S ribosomal protein S4;	RecName: Full=40S ribosomal protein S4 {ECO:0000256|PIRNR:PIRNR002116};	40S ribosomal protein S4	GO:0005840,ribosome; GO:0019843,rRNA binding; GO:0003735,structural constituent of ribosome; GO:0006412,translation	S4 domain
Cluster-13228.87584	14.88	240.533	4.05522	up	K01904 4-coumarate--CoA ligase [EC:6.2.1.12] | (RefSeq) 4-coumarate--CoA ligase 1-like (A)	4-coumarate:coenzyme A ligase, partial [Lycium ruthenicum]	RecName: Full=4-coumarate--CoA ligase 1; Short=4CL 1; EC=6.2.1.12; AltName: Full=4-coumaroyl-CoA synthase 1;	SubName: Full=Putative ovule protein {ECO:0000313|EMBL:JAP20460.1};	Acyl-CoA synthetase	GO:0016207,4-coumarate-CoA ligase activity; GO:0005524,ATP binding; GO:0009698,phenylpropanoid metabolic process	AMP-binding enzyme C-terminal domain
Cluster-13228.87840	117.467	14.6133	-2.95873	down	K08916 light-harvesting complex II chlorophyll a/b binding protein 5 | (RefSeq) chlorophyll a-b binding protein CP26, chloroplastic-like (A)	chlorophyll a-b binding protein CP26, chloroplastic-like [Olea europaea var. sylvestris]	RecName: Full=Chlorophyll a-b binding protein CP26, chloroplastic; AltName: Full=LHCB5; AltName: Full=LHCIIc; AltName: Full=Light-harvesting complex II protein 5; Flags: Precursor;	RecName: Full=Chlorophyll a-b binding protein, chloroplastic {ECO:0000256|RuleBase:RU363080};	--	GO:0009507,chloroplast; GO:0009941,chloroplast envelope; GO:0009534,chloroplast thylakoid; GO:0009535,chloroplast thylakoid membrane; GO:0016021,integral component of membrane; GO:0016020,membrane; GO:0009522,photosystem I; GO:0009783,photosystem II antenna complex; GO:0010287,plastoglobule; GO:0009517,PSII associated light-harvesting complex II; GO:0009579,thylakoid; GO:0042651,thylakoid membran…	Chlorophyll A-B binding protein
Cluster-13228.87937	719.083	72.3067	-3.27063	down	K07375 tubulin beta | (RefSeq) tubulin beta-5 chain-like (A)	unnamed protein product [Coffea canephora]	RecName: Full=Tubulin beta-5 chain; AltName: Full=Beta-5-tubulin;	RecName: Full=Tubulin beta chain {ECO:0000256|RuleBase:RU000352};	Beta tubulin	GO:0005737,cytoplasm; GO:0005874,microtubule; GO:0005525,GTP binding; GO:0003924,GTPase activity; GO:0005200,structural constituent of cytoskeleton; GO:0007017,microtubule-based process	Misato Segment II tubulin-like domain
Cluster-13228.88875	20.5467	66.6933	1.74671	up	K01953 asparagine synthase (glutamine-hydrolysing) [EC:6.3.5.4] | (RefSeq) asparagine synthetase [glutamine-hydrolyzing] 2 (A)	unnamed protein product [Coffea canephora]	RecName: Full=Asparagine synthetase [glutamine-hydrolyzing] 3; EC=6.3.5.4; AltName: Full=Glutamine-dependent asparagine synthetase 3;	SubName: Full=Uncharacterized protein {ECO:0000313|EMBL:CDP01451.1};	Asparagine synthase (glutamine-hydrolyzing)	GO:0005829,cytosol; GO:0004066,asparagine synthase (glutamine-hydrolyzing) activity; GO:0005524,ATP binding; GO:0042803,protein homodimerization activity; GO:0006541,glutamine metabolic process; GO:0070981,L-asparagine biosynthetic process; GO:0009646,response to absence of light	Aluminium induced protein
Cluster-13228.89115	191.653	31.6667	-2.55131	down	K07375 tubulin beta | (RefSeq) tubulin beta-3 chain-like (A)	tubulin beta-3 chain-like [Sesamum indicum]	RecName: Full=Tubulin beta-7 chain; AltName: Full=Beta-7-tubulin;	RecName: Full=Tubulin beta chain {ECO:0000256|RuleBase:RU000352};	Beta tubulin	GO:0005737,cytoplasm; GO:0005874,microtubule; GO:0005525,GTP binding; GO:0003924,GTPase activity; GO:0005200,structural constituent of cytoskeleton; GO:0016049,cell growth; GO:0007017,microtubule-based process; GO:0090378,seed trichome elongation	Tubulin domain
Cluster-13228.89655	21.3267	117.617	2.51072	up	K08900 mitochondrial chaperone BCS1 | (RefSeq) AAA-ATPase ASD, mitochondrial-like (A)	unnamed protein product [Coffea canephora]	RecName: Full=AAA-ATPase ASD, mitochondrial; EC=3.6.1.3 {ECO:0000269|PubMed:21359673}; AltName: Full=AAA-ATPase 1; AltName: Full=Protein ATPASE-IN-SEED-DEVELOPMENT {ECO:0000303|PubMed:21359673};	SubName: Full=Uncharacterized protein {ECO:0000313|EMBL:CDP18111.1};	AAA+-type ATPase	GO:0005783,endoplasmic reticulum; GO:0016021,integral component of membrane; GO:0031966,mitochondrial membrane; GO:0005739,mitochondrion; GO:0005524,ATP binding; GO:0016887,ATPase activity; GO:0010154,fruit development; GO:0009737,response to abscisic acid; GO:0009409,response to cold; GO:0009651,response to salt stress; GO:0009414,response to water deprivation; GO:0010431,seed maturation	AAA domain
Cluster-13228.89794	182.387	78.1233	-1.17298	down	K14544 U3 small nucleolar RNA-associated protein 22 | (RefSeq) hypothetical protein (A)	unnamed protein product [Coffea canephora]	RecName: Full=Phosphatidylinositol 4-kinase gamma 7; Short=AtPI4Kgamma7; Short=PI-4Kgamma7; Short=PI4K gamma 7; EC=2.7.1.67; AltName: Full=Ubiquitin-like domain kinase gamma 7; Short=UbDK gamma 7;	SubName: Full=Uncharacterized protein {ECO:0000313|EMBL:CDP00486.1};	Phosphatidylinositol 4-kinase	GO:0004430,1-phosphatidylinositol 4-kinase activity; GO:0005524,ATP binding; GO:0046854,phosphatidylinositol phosphorylation; GO:0046777,protein autophosphorylation	Phosphatidylinositol 3- and 4-kinase
Cluster-13228.90748	16.9067	221.293	3.74937	up	K07870 mitochondrial Rho GTPase 1 [EC:3.6.5.-] | (RefSeq) uncharacterized protein LOC103958384 (A)	unnamed protein product [Coffea canephora]	RecName: Full=Bark storage protein A; Flags: Precursor;	SubName: Full=Uncharacterized protein {ECO:0000313|EMBL:CDP16182.1};	--	GO:0003824,catalytic activity; GO:0045735,nutrient reservoir activity; GO:0009116,nucleoside metabolic process	Phosphorylase superfamily
Cluster-13228.90958	33.96	69.98	1.09384	up	K00695 sucrose synthase [EC:2.4.1.13] | (RefSeq) sucrose synthase 2-like (A)	unnamed protein product [Coffea canephora]	RecName: Full=Sucrose synthase 3; Short=AtSUS3; EC=2.4.1.13; AltName: Full=Sucrose-UDP glucosyltransferase 3;	RecName: Full=Sucrose synthase {ECO:0000256|RuleBase:RU280817}; EC=2.4.1.13 {ECO:0000256|RuleBase:RU280817};	Glycosyltransferase	GO:0016157,sucrose synthase activity; GO:0010555,response to mannitol; GO:0009414,response to water deprivation; GO:0010431,seed maturation; GO:0005982,starch metabolic process; GO:0005985,sucrose metabolic process	Sucrose synthase
Cluster-13228.90998	390.113	5.46333	-6.1017	down	--	PREDICTED: organ-specific protein S2-like [Nicotiana sylvestris]	RecName: Full=Organ-specific protein P4;	SubName: Full=organ-specific protein S2-like {ECO:0000313|RefSeq:XP_009759773.1};	--	--	Organ specific protein
Cluster-13228.91535	56.45	15.5067	-1.81467	down	K12309 beta-galactosidase [EC:3.2.1.23] | (RefSeq) AT3g52840/F8J2_10 (A)	unnamed protein product [Coffea canephora]	RecName: Full=Beta-galactosidase 3; Short=Lactase 3; EC=3.2.1.23; Flags: Precursor;	RecName: Full=Beta-galactosidase {ECO:0000256|RuleBase:RU000675}; EC=3.2.1.23 {ECO:0000256|RuleBase:RU000675};	Beta-galactosidase	GO:0048046,apoplast; GO:0009505,plant-type cell wall; GO:0005773,vacuole; GO:0004565,beta-galactosidase activity; GO:0030246,carbohydrate binding; GO:0005975,carbohydrate metabolic process	Beta-galactosidase jelly roll domain
Cluster-13228.91574	11.0033	143.13	3.74847	up	K09753 cinnamoyl-CoA reductase [EC:1.2.1.44] | (RefSeq) cinnamoyl-CoA reductase 1-like isoform X1 (A)	unnamed protein product [Coffea canephora]	RecName: Full=Cinnamoyl-CoA reductase-like SNL6 {ECO:0000305}; EC=1.2.-.- {ECO:0000305}; AltName: Full=Protein SUPPRESSOR OF NH1-MEDIATED LESION 6 {ECO:0000303|PubMed:20862311};	SubName: Full=Uncharacterized protein {ECO:0000313|EMBL:CDP02864.1};	Flavonol reductase/cinnamoyl-CoA reductase	GO:0003854,3-beta-hydroxy-delta5-steroid dehydrogenase activity; GO:0042742,defense response to bacterium; GO:0009809,lignin biosynthetic process; GO:0006694,steroid biosynthetic process	NmrA-like family
Cluster-13228.91976	40.4467	140.74	1.84799	up	K14493 gibberellin receptor GID1 [EC:3.-.-.-] | (RefSeq) gibberellin receptor GID1B-like (A)	unnamed protein product [Coffea canephora]	RecName: Full=Gibberellin receptor GID1B; EC=3.-.-.-; AltName: Full=AtCXE14; AltName: Full=Carboxylesterase 14; AltName: Full=GID1-like protein 2; AltName: Full=Protein GA INSENSITIVE DWARF 1B; Short=AtGID1B;	SubName: Full=Uncharacterized protein {ECO:0000313|EMBL:CDP03576.1};	Arylacetamide deacetylase	GO:0005737,cytoplasm; GO:0005634,nucleus; GO:0010331,gibberellin binding; GO:0016787,hydrolase activity; GO:0009056,catabolic process; GO:0048444,floral organ morphogenesis; GO:0048530,fruit morphogenesis; GO:0010476,gibberellin mediated signaling pathway; GO:0010629,negative regulation of gene expression; GO:1905516,positive regulation of fertilization; GO:0009939,positive regulation of gibberel…	Chlorophyllase enzyme
Cluster-13228.92855	66.1833	144.277	1.17609	up	K01681 aconitate hydratase [EC:4.2.1.3] | (RefSeq) hypothetical protein (A)	hypothetical protein CICLE_v10007338mg [Citrus clementina]	RecName: Full=Aconitate hydratase 3, mitochondrial {ECO:0000303|PubMed:25061985}; Short=Aconitase 3 {ECO:0000303|PubMed:25061985}; Short=mACO1 {ECO:0000303|PubMed:24296071}; EC=4.2.1.3 {ECO:0000250|UniProtKB:P19414}; AltName: Full=Citrate hydro-lyase 3 {ECO:0000303|PubMed:25061985}; Flags: Precursor;	SubName: Full=Uncharacterized protein {ECO:0000313|EMBL:ESR65617.1};	RNA-binding translational regulator IRP (aconitase superfamily)	GO:0005618,cell wall; GO:0009507,chloroplast; GO:0009570,chloroplast stroma; GO:0005737,cytoplasm; GO:0005829,cytosol; GO:0005739,mitochondrion; GO:0005774,vacuolar membrane; GO:0051539,4 iron, 4 sulfur cluster binding; GO:0003994,aconitate hydratase activity; GO:0005524,ATP binding; GO:0005507,copper ion binding; GO:0006101,citrate metabolic process; GO:0006097,glyoxylate cycle; GO:0006102,isoci…	Aconitase C-terminal domain
Cluster-13228.92998	76.8933	634.337	3.08087	up	--	--	--	--	--	--	--
Cluster-13228.93417	331.827	44.0433	-2.86645	down	--	PREDICTED: uncharacterized protein LOC109209195 [Nicotiana attenuata]	--	SubName: Full=uncharacterized protein LOC107823593 {ECO:0000313|RefSeq:XP_016505769.1};	--	--	Mitochondrial fission regulator
Cluster-13228.93991	155.257	34.5433	-2.11993	down	K02717 photosystem II oxygen-evolving enhancer protein 2 | (RefSeq) oxygen-evolving enhancer protein 2, chloroplastic-like (A)	unnamed protein product [Coffea canephora]	RecName: Full=Oxygen-evolving enhancer protein 2-2, chloroplastic; Short=OEE2; AltName: Full=23 kDa subunit of oxygen evolving system of photosystem II; AltName: Full=23 kDa thylakoid membrane protein; AltName: Full=OEC 23 kDa subunit; Flags: Precursor;	SubName: Full=Uncharacterized protein {ECO:0000313|EMBL:CDP17859.1};	--	GO:0009535,chloroplast thylakoid membrane; GO:0019898,extrinsic component of membrane; GO:0009654,photosystem II oxygen evolving complex; GO:0005509,calcium ion binding; GO:0015979,photosynthesis	Oxygen evolving enhancer protein 3 (PsbQ)
Cluster-13228.94073	3.09333	236.127	6.3025	up	K01723 hydroperoxide dehydratase [EC:4.2.1.92] | (RefSeq) allene oxide synthase 3-like (A)	unnamed protein product [Coffea canephora]	RecName: Full=Allene oxide synthase 3 {ECO:0000303|PubMed:12351632}; Short=LeAOS3 {ECO:0000303|PubMed:12351632}; EC=4.2.1.92 {ECO:0000269|PubMed:12351632}; AltName: Full=Allene oxide cyclase {ECO:0000303|PubMed:12351632}; EC=5.3.99.6 {ECO:0000269|PubMed:12351632}; AltName: Full=Cytochrome P450 CYP74C3 {ECO:0000303|PubMed:12351632}; AltName: Full=Cytochrome P450 CYP74D1 {ECO:0000303|PubMed:1707379…	SubName: Full=Uncharacterized protein {ECO:0000313|EMBL:CDO97108.1};	--	GO:0046423,allene-oxide cyclase activity; GO:0020037,heme binding; GO:0047987,hydroperoxide dehydratase activity; GO:0005506,iron ion binding; GO:0004497,monooxygenase activity; GO:0016705,oxidoreductase activity, acting on paired donors, with incorporation or reduction of molecular oxygen; GO:0006952,defense response; GO:0031408,oxylipin biosynthetic process; GO:0016125,sterol metabolic process	Cytochrome P450
Cluster-13228.94143	3.26667	58.7	4.21285	up	K15333 tRNA guanosine-2'-O-methyltransferase [EC:2.1.1.34] | (RefSeq) uncharacterized LOC105043884 (A)	subtilisin-like protease sbt3.8 [Quercus suber]	RecName: Full=Subtilisin-like protease SBT3.3 {ECO:0000303|PubMed:16193095}; EC=3.4.21.- {ECO:0000305}; AltName: Full=Subtilase subfamily 3 member 3 {ECO:0000303|PubMed:16193095}; Short=AtSBT3.3 {ECO:0000303|PubMed:16193095}; Flags: Precursor;	SubName: Full=subtilisin-like protease SBT3.6 isoform X2 {ECO:0000313|RefSeq:XP_018822346.1};	--	GO:0031012,extracellular matrix; GO:0009505,plant-type cell wall; GO:0005578,NA; GO:0004252,serine-type endopeptidase activity; GO:0009682,induced systemic resistance	Fibronectin type-III domain
Cluster-13228.94315	326.643	85.37	-1.89215	down	K18635 protein SPIRAL1 and related proteins | (RefSeq) protein SPIRAL1-like 5 (A)	hypothetical protein F511_20349 [Dorcoceras hygrometricum]	RecName: Full=Protein SPIRAL1-like 5;	SubName: Full=Uncharacterized protein {ECO:0000313|EMBL:KCW77485.1};	--	GO:0005874,microtubule	--
Cluster-13228.94619	397.883	1055.16	1.44569	up	K00430 peroxidase [EC:1.11.1.7] | (RefSeq) peroxidase 12 (A)	peroxidase 4 [Litchi chinensis]	RecName: Full=Peroxidase 12; Short=Atperox P12; EC=1.11.1.7; AltName: Full=ATP4a; AltName: Full=PRXR6; Flags: Precursor;	RecName: Full=Peroxidase {ECO:0000256|RuleBase:RU362060, ECO:0000256|SAAS:SAAS00709852}; EC=1.11.1.7 {ECO:0000256|RuleBase:RU362060, ECO:0000256|SAAS:SAAS00709852};	--	GO:0005618,cell wall; GO:0005576,extracellular region; GO:0016020,membrane; GO:0009505,plant-type cell wall; GO:0009506,plasmodesma; GO:0005773,vacuole; GO:0020037,heme binding; GO:0046872,metal ion binding; GO:0004601,peroxidase activity; GO:0042744,hydrogen peroxide catabolic process; GO:0009664,plant-type cell wall organization; GO:0006979,response to oxidative stress	Peroxidase
Cluster-13228.95083	54.2467	275.007	2.38563	up	--	unnamed protein product [Coffea canephora]	--	SubName: Full=Uncharacterized protein {ECO:0000313|EMBL:CDP06536.1};	--	--	PAR1 protein
Cluster-13228.95361	9.50667	180.373	4.28866	up	K09419 heat shock transcription factor, other eukaryote | (RefSeq) heat stress transcription factor B-3-like isoform X1 (A)	heat stress transcription factor B-3 [Herrania umbratica]	RecName: Full=Heat stress transcription factor B-3; Short=AtHsfB3; AltName: Full=AtHsf-05;	SubName: Full=Uncharacterized protein {ECO:0000313|EMBL:CDP14121.1};	Heat shock transcription factor	GO:0005737,cytoplasm; GO:0005634,nucleus; GO:0003700,DNA-binding transcription factor activity; GO:0043565,sequence-specific DNA binding; GO:0046686,response to cadmium ion; GO:0006351,transcription, DNA-templated	HSF-type DNA-binding
Cluster-13228.95759	61.3067	19.1767	-1.625	down	K17294 tetraspanin-4 | (RefSeq) hypothetical protein (A)	hypothetical protein M569_00725 [Genlisea aurea]	RecName: Full=Tetraspanin-8;	SubName: Full=Uncharacterized protein {ECO:0000313|EMBL:EPS74025.1};	--	GO:0005794,Golgi apparatus; GO:0016021,integral component of membrane; GO:0016020,membrane; GO:0005886,plasma membrane; GO:0009506,plasmodesma; GO:0050829,defense response to Gram-negative bacterium	Tetraspanin family
Cluster-13228.95865	138.837	29.02	-2.20651	down	K12124 GIGANTEA | (RefSeq) protein GIGANTEA-like (A)	unnamed protein product [Coffea canephora]	RecName: Full=Protein GIGANTEA;	SubName: Full=Uncharacterized protein {ECO:0000313|EMBL:CDP11443.1};	--	GO:0005737,cytoplasm; GO:0005654,nucleoplasm; GO:0005634,nucleus; GO:0030154,cell differentiation; GO:0007623,circadian rhythm; GO:0009908,flower development; GO:0048578,positive regulation of long-day photoperiodism, flowering; GO:0009585,red, far-red light phototransduction; GO:0042752,regulation of circadian rhythm; GO:0006355,regulation of transcription, DNA-templated; GO:0009637,response to …	--
Cluster-13228.95879	3.57	303.003	6.44301	up	K12835 ATP-dependent RNA helicase DDX42 [EC:3.6.4.13] | (RefSeq) DEAD-box ATP-dependent RNA helicase 24 isoform X1 (A)	putative WRKY transcription factor 24 [Capsicum chinense]	RecName: Full=Probable WRKY transcription factor 75; AltName: Full=WRKY DNA-binding protein 75;	SubName: Full=Putative WRKY transcription factor 24 {ECO:0000313|EMBL:PHU02980.1};	--	GO:0005634,nucleus; GO:0003700,DNA-binding transcription factor activity; GO:0000978,RNA polymerase II proximal promoter sequence-specific DNA binding; GO:0044212,transcription regulatory region DNA binding; GO:0010055,atrichoblast differentiation; GO:0048527,lateral root development; GO:0000122,negative regulation of transcription by RNA polymerase II; GO:0043620,regulation of DNA-templated tran…	WRKY DNA -binding domain
Cluster-13228.95910	2.02333	248.58	6.98621	up	K13449 pathogenesis-related protein 1 | (RefSeq) pathogenesis-related leaf protein 4-like (A)	unnamed protein product [Coffea canephora]	RecName: Full=Pathogenesis-related leaf protein 4; Short=P4; Flags: Precursor;	SubName: Full=Uncharacterized protein {ECO:0000313|EMBL:CDO97325.1};	Defense-related protein containing SCP domain	GO:0005576,extracellular region; GO:0006952,defense response; GO:0009607,response to biotic stimulus	Cysteine-rich secretory protein family
Cluster-13228.98875	23.01	171.183	2.94233	up	K15849 bifunctional aspartate aminotransferase and glutamate/aspartate-prephenate aminotransferase [EC:2.6.1.1 2.6.1.78 2.6.1.79] | (RefSeq) bifunctional aspartate aminotransferase and glutamate/aspartate-prephenate aminotransferase (A)	unnamed protein product [Coffea canephora]	RecName: Full=Bifunctional aspartate aminotransferase and glutamate/aspartate-prephenate aminotransferase; Short=PhPPA-AT; EC=2.6.1.1; EC=2.6.1.78; EC=2.6.1.79; Flags: Precursor;	SubName: Full=Uncharacterized protein {ECO:0000313|EMBL:CDP01418.1};	Kynurenine aminotransferase, glutamine transaminase K	GO:0009507,chloroplast; GO:0033853,aspartate-prephenate aminotransferase activity; GO:0033854,glutamate-prephenate aminotransferase activity; GO:0042802,identical protein binding; GO:0004069,L-aspartate:2-oxoglutarate aminotransferase activity; GO:0080130,L-phenylalanine:2-oxoglutarate aminotransferase activity; GO:0030170,pyridoxal phosphate binding; GO:0009095,aromatic amino acid family biosynt…	DegT/DnrJ/EryC1/StrS aminotransferase family
Cluster-13228.99168	17	137.493	3.05515	up	K22390 acid phosphatase type 7 | (RefSeq) nucleotide pyrophosphatase/phosphodiesterase-like (A)	unnamed protein product [Coffea canephora]	RecName: Full=Probable inactive purple acid phosphatase 27; Flags: Precursor;	SubName: Full=Uncharacterized protein {ECO:0000313|EMBL:CDP15780.1};	Purple acid phosphatase	GO:0005576,extracellular region; GO:0003993,acid phosphatase activity; GO:0046872,metal ion binding	Fn3-like domain from Purple Acid Phosphatase
Cluster-13228.99936	0.9	50.0667	5.84373	up	K14487 auxin responsive GH3 gene family | (RefSeq) probable indole-3-acetic acid-amido synthetase GH3.1 (A)	PREDICTED: probable indole-3-acetic acid-amido synthetase GH3.1 [Vitis vinifera]	RecName: Full=Probable indole-3-acetic acid-amido synthetase GH3.1; EC=6.3.2.-; AltName: Full=Auxin-responsive GH3-like protein 1; Short=AtGH3-1;	SubName: Full=Uncharacterized protein {ECO:0000313|EMBL:CCB57774.1};	--	GO:0016874,ligase activity; GO:0009733,response to auxin	GH3 auxin-responsive promoter
Cluster-13228.58923	34.75	102.897	1.61481	up	K00020 3-hydroxyisobutyrate dehydrogenase [EC:1.1.1.31] | (RefSeq) 6-phosphogluconate dehydrogenase-like protein (A)	unnamed protein product [Coffea canephora]	RecName: Full=Protein EXORDIUM; Flags: Precursor;	SubName: Full=Uncharacterized protein {ECO:0000313|EMBL:CDP21255.1};	--	GO:0048046,apoplast; GO:0005618,cell wall; GO:0005615,extracellular space; GO:0005794,Golgi apparatus; GO:0009505,plant-type cell wall; GO:0009741,response to brassinosteroid	Phosphate-induced protein 1 conserved region
Cluster-13228.86269	5.37333	72.18	3.79511	up	K00083 cinnamyl-alcohol dehydrogenase [EC:1.1.1.195] | (RefSeq) 8-hydroxygeraniol dehydrogenase-like isoform X1 (A)	unnamed protein product [Coffea canephora]	RecName: Full=Probable mannitol dehydrogenase; EC=1.1.1.255; AltName: Full=NAD-dependent mannitol dehydrogenase;	SubName: Full=Uncharacterized protein {ECO:0000313|EMBL:CDP01598.1};	Alcohol dehydrogenase, class V	GO:0046029,mannitol dehydrogenase activity; GO:0008270,zinc ion binding	D-isomer specific 2-hydroxyacid dehydrogenase, NAD binding domain
Cluster-13228.70397	74.8333	14.1133	-2.35767	down	K12761 carbon catabolite-derepressing protein kinase [EC:2.7.11.1] | (RefSeq) CBL-interacting serine/threonine-protein kinase 7-like (A)	unnamed protein product [Coffea canephora]	RecName: Full=CBL-interacting serine/threonine-protein kinase 7; EC=2.7.11.1; AltName: Full=SNF1-related kinase 3.10; AltName: Full=SOS2-like protein kinase PKS7; AltName: Full=Serine/threonine-protein kinase SR2; Short=AtSR2; Short=AtSRPK1;	RecName: Full=Non-specific serine/threonine protein kinase {ECO:0000256|SAAS:SAAS00351747}; EC=2.7.11.1 {ECO:0000256|SAAS:SAAS00351747};	Serine/threonine protein kinase	GO:0005737,cytoplasm; GO:0005634,nucleus; GO:0005524,ATP binding; GO:0004674,protein serine/threonine kinase activity; GO:0035556,intracellular signal transduction; GO:0006468,protein phosphorylation; GO:0009409,response to cold	Haspin like kinase domain
Cluster-13228.103090	118.323	12.9033	-3.15314	down	--	PREDICTED: uncharacterized protein LOC107781553 [Nicotiana tabacum]	--	SubName: Full=uncharacterized protein LOC107781553 {ECO:0000313|RefSeq:XP_016457761.1};	--	--	Mitochondrial fission regulator
Cluster-13228.81339	114.393	268.763	1.27927	up	K09419 heat shock transcription factor, other eukaryote | (RefSeq) heat shock factor protein HSF24 (A)	PREDICTED: heat shock factor protein HSF24 [Nicotiana attenuata]	RecName: Full=Heat shock factor protein HSF24; AltName: Full=Heat shock transcription factor 24; Short=HSTF 24; AltName: Full=Heat stress transcription factor;	SubName: Full=Uncharacterized protein {ECO:0000313|EMBL:CBI21429.3};	Heat shock transcription factor	GO:0005634,nucleus; GO:0003700,DNA-binding transcription factor activity; GO:0043565,sequence-specific DNA binding; GO:0006351,transcription, DNA-templated	HAP1 N-terminal conserved region
Cluster-13228.81057	17.73	49.63	1.53544	up	K08869 aarF domain-containing kinase | (RefSeq) uncharacterized protein LOC109215117 (A)	PREDICTED: uncharacterized protein LOC109215117 [Nicotiana attenuata]	RecName: Full=Protein ACTIVITY OF BC1 COMPLEX KINASE 8, chloroplastic {ECO:0000303|PubMed:22694836}; Short=ABC1-LIKE KINASE 8 {ECO:0000303|PubMed:22694836}; EC=2.7.11.1 {ECO:0000250|UniProtKB:Q9MA15}; AltName: Full=ABC2 homolog protein 13 {ECO:0000303|PubMed:11346655}; Short=AtATH13 {ECO:0000303|PubMed:11346655}; AltName: Full=Oxidative stress-related ABC1-like protein 1, chloroplastic {ECO:00003…	SubName: Full=Putative abc1 protein {ECO:0000313|EMBL:OIT26582.1};	Predicted unusual protein kinase	GO:0009507,chloroplast; GO:0009941,chloroplast envelope; GO:0031969,chloroplast membrane; GO:0016021,integral component of membrane; GO:0005524,ATP binding; GO:0016301,kinase activity; GO:0005215,transporter activity; GO:0034599,cellular response to oxidative stress; GO:0007623,circadian rhythm; GO:0055072,iron ion homeostasis; GO:0010150,leaf senescence; GO:0046467,membrane lipid biosynthetic pr…	RIO1 family
Cluster-13228.83566	163.413	324.91	1.03576	up	K04565 superoxide dismutase, Cu-Zn family [EC:1.15.1.1] | (RefSeq) superoxide dismutase [Cu-Zn]-like (A)	unnamed protein product [Coffea canephora]	RecName: Full=Superoxide dismutase [Cu-Zn]; EC=1.15.1.1;	RecName: Full=Superoxide dismutase [Cu-Zn] {ECO:0000256|RuleBase:RU000393}; EC=1.15.1.1 {ECO:0000256|RuleBase:RU000393};	Cu2+/Zn2+ superoxide dismutase SOD1	GO:0005737,cytoplasm; GO:0046872,metal ion binding; GO:0004784,superoxide dismutase activity	Copper/zinc superoxide dismutase (SODC)
Cluster-13228.79771	251.743	609.497	1.31296	up	--	--	--	--	--	--	--
Cluster-13228.66404	78.0467	171.703	1.18397	up	K14753 guanine nucleotide-binding protein subunit beta-2-like 1 protein | (RefSeq) guanine nucleotide-binding protein subunit beta-like protein (A)	unnamed protein product [Coffea canephora]	RecName: Full=Guanine nucleotide-binding protein subunit beta-like protein;	SubName: Full=Uncharacterized protein {ECO:0000313|EMBL:CDO98381.1};	G protein beta subunit-like protein	GO:0005840,ribosome	Cytochrome D1 heme domain
Cluster-13228.69516	58.4733	154.443	1.44578	up	K02866 large subunit ribosomal protein L10e | (RefSeq) 60S ribosomal protein L10 (A)	unnamed protein product [Coffea canephora]	RecName: Full=60S ribosomal protein L10; AltName: Full=QM protein homolog;	SubName: Full=Uncharacterized protein {ECO:0000313|EMBL:CDP04033.1};	60s ribosomal protein L10	GO:0005840,ribosome; GO:0003735,structural constituent of ribosome; GO:0006412,translation	Ribosomal protein L16p/L10e
Cluster-13228.122246	262.223	6.31667	-5.35103	down	K10745 ribonuclease H2 subunit C | (RefSeq) uncharacterized protein LOC107416231 (A)	unnamed protein product [Coffea canephora]	RecName: Full=Kirola {ECO:0000303|PubMed:21309790}; AltName: Allergen=Act d 11 {ECO:0000303|PubMed:21309790};	SubName: Full=Uncharacterized protein {ECO:0000313|EMBL:CDP21429.1};	--	GO:0002253,activation of immune response; GO:0006952,defense response; GO:0009607,response to biotic stimulus	Pathogenesis-related protein Bet v I family
Cluster-13228.79529	105.94	36.8633	-1.47203	down	K04733 interleukin-1 receptor-associated kinase 4 [EC:2.7.11.1] | (RefSeq) putative serine/threonine-protein kinase (A)	unnamed protein product [Coffea canephora]	RecName: Full=Cold-responsive protein kinase 1 {ECO:0000303|PubMed:28344081}; EC=2.7.11.1 {ECO:0000255|PROSITE-ProRule:PRU00159, ECO:0000269|PubMed:28344081};	SubName: Full=Uncharacterized protein {ECO:0000313|EMBL:CDP06496.1};	Serine/threonine protein kinase	GO:0005886,plasma membrane; GO:0005524,ATP binding; GO:0004674,protein serine/threonine kinase activity; GO:0033160,positive regulation of protein import into nucleus, translocation; GO:0046777,protein autophosphorylation; GO:0009409,response to cold; GO:0050826,response to freezing; GO:0009625,response to insect; GO:0002237,response to molecule of bacterial origin	Protein kinase domain
Cluster-13228.63419	1.49	90.5633	5.98846	up	K00001 alcohol dehydrogenase [EC:1.1.1.1] | (RefSeq) alcohol dehydrogenase-like 4 isoform X1 (A)	unnamed protein product [Coffea canephora]	RecName: Full=Alcohol dehydrogenase-like 4; EC=1.1.1.1 {ECO:0000250|UniProtKB:P06525};	SubName: Full=Uncharacterized protein {ECO:0000313|EMBL:CDP20440.1};	Alcohol dehydrogenase, class III	GO:0005737,cytoplasm; GO:0004022,alcohol dehydrogenase (NAD) activity; GO:0008270,zinc ion binding	UDP-glucose/GDP-mannose dehydrogenase family, NAD binding domain
Cluster-13228.23001	43.8333	9.38333	-2.1758	down	K04733 interleukin-1 receptor-associated kinase 4 [EC:2.7.11.1] | (RefSeq) nodulation receptor kinase-like (A)	unnamed protein product [Coffea canephora]	RecName: Full=Probable LRR receptor-like serine/threonine-protein kinase At1g14390; EC=2.7.11.1; Flags: Precursor;	SubName: Full=Uncharacterized protein {ECO:0000313|EMBL:CDP07868.1};	--	GO:0016021,integral component of membrane; GO:0005524,ATP binding; GO:0004674,protein serine/threonine kinase activity	Leucine Rich repeat
Cluster-13228.80090	763.923	350.753	-1.07605	down	K09286 EREBP-like factor | (RefSeq) ethylene-responsive transcription factor 4 (A)	ethylene-responsive transcription factor 4-like [Nicotiana tabacum]	RecName: Full=Ethylene-responsive transcription factor 9; Short=AtERF9; AltName: Full=Ethylene-responsive element-binding factor 9; Short=EREBP-9;	SubName: Full=Ethylene response factor #111 {ECO:0000313|EMBL:BAL68166.1}; SubName: Full=ethylene-responsive transcription factor 4-like {ECO:0000313|RefSeq:XP_016442655.1};	--	GO:0016020,membrane; GO:0005634,nucleus; GO:0003700,DNA-binding transcription factor activity; GO:0043565,sequence-specific DNA binding; GO:0006952,defense response; GO:0009873,ethylene-activated signaling pathway; GO:0019760,glucosinolate metabolic process; GO:0006351,transcription, DNA-templated	AP2 domain
Cluster-13228.78929	4.69667	71.8567	3.97707	up	K18834 WRKY transcription factor 1 | (RefSeq) probable WRKY transcription factor 33 (A)	unnamed protein product [Coffea canephora]	RecName: Full=Probable WRKY transcription factor 50; AltName: Full=WRKY DNA-binding protein 50;	SubName: Full=Uncharacterized protein {ECO:0000313|EMBL:CDP08305.1};	--	GO:0005634,nucleus; GO:0003700,DNA-binding transcription factor activity; GO:0043565,sequence-specific DNA binding; GO:0050832,defense response to fungus; GO:0009867,jasmonic acid mediated signaling pathway; GO:0006351,transcription, DNA-templated	WRKY DNA -binding domain
Cluster-13228.97217	17.98	110.73	2.66341	up	K02349 DNA polymerase theta [EC:2.7.7.7] | (RefSeq) helicase and polymerase-containing protein TEBICHI-like isoform X1 (A)	PREDICTED: two-on-two hemoglobin-3 [Vitis vinifera]	RecName: Full=Two-on-two hemoglobin-3; Short=AtGLB3; AltName: Full=2-on-2 hemoglobin-3;	SubName: Full=Uncharacterized protein {ECO:0000313|EMBL:CBI20924.3};	--	GO:0046872,metal ion binding; GO:0019825,oxygen binding; GO:0005344,oxygen carrier activity; GO:0015671,oxygen transport; GO:0009733,response to auxin; GO:0001666,response to hypoxia	Bacterial-like globin
Cluster-13228.85194	45.0233	4.74333	-3.19289	down	K22048 mechanosensitive ion channel protein 4/5/6/7/8/9/10 | (RefSeq) uncharacterized protein LOC7491998 (A)	PREDICTED: uncharacterized protein LOC102612959 [Citrus sinensis]	--	SubName: Full=Uncharacterized protein ORF48 {ECO:0000313|EMBL:BAK61860.1};	--	GO:0016021,integral component of membrane; GO:0009523,photosystem II; GO:0015979,photosynthesis	Photosystem II reaction centre X protein (PsbX)
Cluster-13228.88166	1.53667	26.85	4.17551	up	K21989 calcium permeable stress-gated cation channel | (RefSeq) CSC1-like protein RXW8 (A)	unnamed protein product [Coffea canephora]	RecName: Full=Protein SAR DEFICIENT 1 {ECO:0000303|PubMed:20921422};	SubName: Full=Uncharacterized protein {ECO:0000313|EMBL:CDO98416.1};	--	GO:0005634,nucleus; GO:0003700,DNA-binding transcription factor activity; GO:0043565,sequence-specific DNA binding; GO:0071219,cellular response to molecule of bacterial origin; GO:0042742,defense response to bacterium; GO:0002229,defense response to oomycetes; GO:0009626,plant-type hypersensitive response; GO:1900426,positive regulation of defense response to bacterium; GO:0080142,regulation of …	Calmodulin binding protein-like
Cluster-13228.67680	56.27	114.357	1.07349	up	K01853 cycloartenol synthase [EC:5.4.99.8] | (RefSeq) cycloartenol Synthase (A)	cycloartenol Synthase [Sesamum indicum]	RecName: Full=Cycloartenol Synthase; EC=5.4.99.8;	RecName: Full=Terpene cyclase/mutase family member {ECO:0000256|RuleBase:RU362003}; EC=5.4.99.- {ECO:0000256|RuleBase:RU362003};	Oxidosqualene-lanosterol cyclase and related proteins	GO:0016021,integral component of membrane; GO:0016871,cycloartenol synthase activity; GO:0019745,pentacyclic triterpenoid biosynthetic process	A-macroglobulin TED domain
Cluster-13228.95127	53.06	16.16	-1.66569	down	K20478 golgin subfamily B member 1 | (RefSeq) uncharacterized LOC104889437 (A)	unnamed protein product [Coffea canephora]	RecName: Full=Calmodulin binding protein PICBP {ECO:0000305}; AltName: Full=Pathogen-induced CaM-binding protein {ECO:0000303|PubMed:12825696};	SubName: Full=Uncharacterized protein {ECO:0000313|EMBL:CDP17529.1};	--	GO:0005886,plasma membrane; GO:0005516,calmodulin binding; GO:0006952,defense response	Plant calmodulin-binding domain
Cluster-13228.84799	42.45	98.8	1.26994	up	K01535 H+-transporting ATPase [EC:3.6.3.6] | (RefSeq) plasma membrane ATPase 4 (A)	unnamed protein product [Coffea canephora]	RecName: Full=Plasma membrane ATPase 4; EC=3.6.3.6; AltName: Full=Proton pump 4;	RecName: Full=Plasma membrane ATPase {ECO:0000256|RuleBase:RU362083}; EC=3.6.3.6 {ECO:0000256|RuleBase:RU362083};	Plasma membrane H+-transporting ATPase	GO:0016021,integral component of membrane; GO:0005886,plasma membrane; GO:0005524,ATP binding; GO:0008553,proton-exporting ATPase activity, phosphorylative mechanism; GO:0046872,metal ion binding; GO:0006754,ATP biosynthetic process	haloacid dehalogenase-like hydrolase
Cluster-13228.83061	5.42333	102.48	4.28054	up	K13433 pathogenesis-related genes transcriptional activator PTI5 | (RefSeq) pathogenesis-related genes transcriptional activator PTI5 (A)	ethylene response factor 13 [Coffea arabica]	RecName: Full=Pathogenesis-related genes transcriptional activator PTI5; AltName: Full=PTO-interacting protein 5;	SubName: Full=Uncharacterized protein {ECO:0000313|EMBL:CDO96720.1};	--	GO:0005634,nucleus; GO:0003677,DNA binding; GO:0003700,DNA-binding transcription factor activity; GO:0006952,defense response; GO:0006351,transcription, DNA-templated	AP2 domain
Cluster-13228.76617	135.613	39.5	-1.72997	down	K14963 COMPASS component SWD3 | (RefSeq) LOC109737680; COMPASS-like H3K4 histone methylase component WDR5A (A)	uncharacterized WD repeat-containing protein C2A9.03 isoform X1 [Sesamum indicum]	RecName: Full=Katanin p80 WD40 repeat-containing subunit B1 homolog {ECO:0000255|HAMAP-Rule:MF_03022};	SubName: Full=Uncharacterized protein {ECO:0000313|EMBL:CDP01029.1};	--	GO:0080008,Cul4-RING E3 ubiquitin ligase complex; GO:0008352,katanin complex; GO:0005874,microtubule; GO:0008017,microtubule binding; GO:0043622,cortical microtubule organization; GO:0051013,microtubule severing	Uncharacterised protein domain (DUF2415)
Cluster-13228.109380	6.4	92.7133	3.88862	up	--	unnamed protein product [Coffea canephora]	--	SubName: Full=Uncharacterized protein {ECO:0000313|EMBL:CDP12314.1};	--	--	--
Cluster-13228.55104	11.0367	127.577	3.56639	up	K01870 isoleucyl-tRNA synthetase [EC:6.1.1.5] | (RefSeq) isoleucine--tRNA ligase, chloroplastic/mitochondrial-like (A)	dirigent protein 19-like [Olea europaea var. sylvestris]	RecName: Full=Dirigent protein 19; Short=AtDIR19; Flags: Precursor;	SubName: Full=dirigent protein 22-like {ECO:0000313|RefSeq:XP_018834592.1};	--	GO:0048046,apoplast; GO:0016853,isomerase activity	Serpentine type 7TM GPCR chemoreceptor Sri
Cluster-13228.72900	45.0333	143.097	1.71397	up	--	unnamed protein product [Coffea canephora]	--	SubName: Full=Uncharacterized protein {ECO:0000313|EMBL:CDO99498.1};	--	--	--
Cluster-13228.91006	7.77	41.7267	2.4726	up	K04733 interleukin-1 receptor-associated kinase 4 [EC:2.7.11.1] | (RefSeq) G-type lectin S-receptor-like serine/threonine-protein kinase RLK1 (A)	unnamed protein product [Coffea canephora]	RecName: Full=G-type lectin S-receptor-like serine/threonine-protein kinase LECRK3 {ECO:0000305}; Short=OsLecRK3 {ECO:0000303|PubMed:25485617}; EC=2.7.11.1 {ECO:0000305}; AltName: Full=OsRLCK135 {ECO:0000305}; Flags: Precursor;	SubName: Full=Uncharacterized protein {ECO:0000313|EMBL:CDP04761.1};	--	GO:0016021,integral component of membrane; GO:0005524,ATP binding; GO:0030246,carbohydrate binding; GO:0004674,protein serine/threonine kinase activity; GO:0006952,defense response	MSP1 EGF domain 1
Cluster-13228.107114	0.71	13.7	4.32239	up	K14486 auxin response factor | (RefSeq) auxin response factor 5 (A)	unnamed protein product [Coffea canephora]	RecName: Full=Auxin response factor 5; AltName: Full=Auxin-responsive protein IAA24; AltName: Full=Transcription factor MONOPTEROS;	RecName: Full=Auxin response factor {ECO:0000256|RuleBase:RU004561};	--	GO:0016020,membrane; GO:0005634,nucleus; GO:0003700,DNA-binding transcription factor activity; GO:0042802,identical protein binding; GO:0044212,transcription regulatory region DNA binding; GO:0009734,auxin-activated signaling pathway; GO:0009793,embryo development ending in seed dormancy; GO:0009908,flower development; GO:0010305,leaf vascular tissue pattern formation; GO:0009942,longitudinal axi…	AUX/IAA family
Cluster-13228.77426	5.49333	61	3.52062	up	K08242 24-methylenesterol C-methyltransferase [EC:2.1.1.143] | (RefSeq) 24-methylenesterol C-methyltransferase 2 (A)	PREDICTED: 24-methylenesterol C-methyltransferase 2 [Ricinus communis]	RecName: Full=24-methylenesterol C-methyltransferase 2; Short=24-sterol C-methyltransferase 2; Short=Sterol-C-methyltransferase 2; EC=2.1.1.143; AltName: Full=Protein COTYLEDON VASCULAR PATTERN 1;	RecName: Full=Methyltransferase {ECO:0000256|RuleBase:RU362025};	SAM-dependent methyltransferases	GO:0005783,endoplasmic reticulum; GO:0005794,Golgi apparatus; GO:0030797,24-methylenesterol C-methyltransferase activity; GO:0008757,S-adenosylmethionine-dependent methyltransferase activity; GO:0009825,multidimensional cell growth; GO:0032876,negative regulation of DNA endoreduplication; GO:0007389,pattern specification process; GO:0016126,sterol biosynthetic process; GO:0010051,xylem and phloem…	Protein-L-isoaspartate(D-aspartate) O-methyltransferase (PCMT)
Cluster-13228.71704	57.6233	12.0667	-2.20632	down	K15405 midchain alkane hydroxylase | (RefSeq) alkane hydroxylase MAH1 (A)	alkane hydroxylase MAH1-like [Olea europaea var. sylvestris]	RecName: Full=Alkane hydroxylase MAH1 {ECO:0000303|PubMed:17905869}; EC=1.14.-.- {ECO:0000305|PubMed:17905869}; AltName: Full=Cytochrome P450 96A15 {ECO:0000305}; AltName: Full=Protein MID-CHAIN ALKANE HYDROXYLASE 1 {ECO:0000303|PubMed:17905869};	SubName: Full=Cytochrome P450 CYP4/CYP19/CYP26 subfamily {ECO:0000313|EMBL:PIN00373.1};	Cytochrome P450 CYP4/CYP19/CYP26 subfamilies	GO:0005783,endoplasmic reticulum; GO:0005789,endoplasmic reticulum membrane; GO:0016021,integral component of membrane; GO:0020037,heme binding; GO:0005506,iron ion binding; GO:0080133,midchain alkane hydroxylase activity; GO:0010025,wax biosynthetic process	Cytochrome P450
Cluster-13228.78948	56.7	210.11	1.92669	up	--	uncharacterized protein LOC105172026 [Sesamum indicum]	--	SubName: Full=Uncharacterized protein {ECO:0000313|EMBL:ESR52208.1};	--	--	--
Cluster-13228.79560	88.67	18.99	-2.17608	down	--	unnamed protein product [Coffea canephora]	--	SubName: Full=Uncharacterized protein {ECO:0000313|EMBL:CDP03157.1};	--	GO:0016021,integral component of membrane	Domain of unknown function (DUF4408)
Cluster-13228.105008	300.303	92.81	-1.65811	down	K05765 cofilin | (RefSeq) actin-depolymerizing factor 5 (A)	hypothetical protein CICLE_v10029455mg [Citrus clementina]	RecName: Full=Actin-depolymerizing factor 5; Short=ADF-5; Short=AtADF5;	SubName: Full=Uncharacterized protein {ECO:0000313|EMBL:GAY45973.1};	Actin depolymerizing factor	GO:0015629,actin cytoskeleton; GO:0005737,cytoplasm; GO:0003779,actin binding; GO:0051017,actin filament bundle assembly; GO:0030042,actin filament depolymerization	Cofilin/tropomyosin-type actin-binding protein
Cluster-13228.92846	77.4533	274.157	1.86258	up	--	unnamed protein product [Coffea canephora]	--	SubName: Full=Uncharacterized protein {ECO:0000313|EMBL:CDP01106.1};	--	--	Protein of unknown function (DUF740)
Cluster-13228.102624	8.78667	67.8233	2.9919	up	K13065 shikimate O-hydroxycinnamoyltransferase [EC:2.3.1.133] | (RefSeq) vinorine synthase-like (A)	unnamed protein product [Coffea canephora]	RecName: Full=Vinorine synthase; EC=2.3.1.160;	SubName: Full=Uncharacterized protein {ECO:0000313|EMBL:CDP15031.1};	--	GO:0050636,vinorine synthase activity; GO:0009820,alkaloid metabolic process	Transferase family
Cluster-13228.76903	1.54333	39.5667	4.72357	up	K14209 solute carrier family 36 (proton-coupled amino acid transporter) | (RefSeq) lysine histidine transporter-like 8 (A)	unnamed protein product [Coffea canephora]	RecName: Full=Lysine histidine transporter-like 8; AltName: Full=Amino acid transporter-like protein 1;	SubName: Full=Uncharacterized protein {ECO:0000313|EMBL:CDP14524.1};	Amino acid transporters	GO:0016021,integral component of membrane; GO:0005886,plasma membrane; GO:0015171,amino acid transmembrane transporter activity; GO:0003333,amino acid transmembrane transport	Transmembrane amino acid transporter protein
Cluster-13228.74221	17.2233	82.8867	2.31154	up	K13945 LOB domain-containing protein 29 | (RefSeq) LOB domain-containing protein 14 (A)	PREDICTED: LOB domain-containing protein 41-like [Nicotiana attenuata]	RecName: Full=LOB domain-containing protein 41; AltName: Full=ASYMMETRIC LEAVES 2-like protein 38; Short=AS2-like protein 38;	SubName: Full=Lob domain-containing protein 41 {ECO:0000313|EMBL:OIT22327.1};	--	GO:0006355,regulation of transcription, DNA-templated	Lateral organ boundaries (LOB) domain
Cluster-13228.76031	14.27	75.8367	2.4586	up	K15015 solute carrier family 32 (vesicular inhibitory amino acid transporter) | (RefSeq) lysine histidine transporter-like 2 (A)	lysine histidine transporter 1 [Sesamum indicum]	RecName: Full=Lysine histidine transporter 1;	SubName: Full=Uncharacterized protein {ECO:0000313|EMBL:CDP16662.1};	Amino acid transporters	GO:0016021,integral component of membrane; GO:0005886,plasma membrane; GO:0015171,amino acid transmembrane transporter activity; GO:0015293,symporter activity; GO:0043090,amino acid import; GO:0080167,response to karrikin	Tryptophan/tyrosine permease family
Cluster-13228.67974	189.253	80.51	-1.18588	down	K09338 homeobox-leucine zipper protein | (RefSeq) homeobox-leucine zipper protein HAT5-like isoform X1 (A)	homeobox-leucine zipper protein HAT5-like isoform X2 [Durio zibethinus]	RecName: Full=Homeobox-leucine zipper protein HAT5; AltName: Full=HD-ZIP protein ATHB-1; AltName: Full=Homeodomain transcription factor ATHB-1; AltName: Full=Homeodomain-leucine zipper protein HAT5; Short=HD-ZIP protein 5;	SubName: Full=Uncharacterized protein {ECO:0000313|EMBL:CDP14863.1};	Transcription factor HEX, contains HOX and HALZ domains	GO:0005634,nucleus; GO:0003700,DNA-binding transcription factor activity; GO:0042803,protein homodimerization activity; GO:0043565,sequence-specific DNA binding; GO:0009965,leaf morphogenesis; GO:0045893,positive regulation of transcription, DNA-templated; GO:0009637,response to blue light; GO:0009651,response to salt stress; GO:0006351,transcription, DNA-templated	Homeobox KN domain
Cluster-13228.76998	13.6833	48.8433	1.88558	up	K13459 disease resistance protein RPS2 | (RefSeq) disease resistance protein RPS2 (A)	probable WRKY transcription factor 70 [Hevea brasiliensis]	RecName: Full=Probable WRKY transcription factor 70; AltName: Full=WRKY DNA-binding protein 70;	SubName: Full=Uncharacterized protein {ECO:0000313|EMBL:EEF05436.1};	--	GO:0005634,nucleus; GO:0003700,DNA-binding transcription factor activity; GO:0043565,sequence-specific DNA binding; GO:0042742,defense response to bacterium; GO:0050832,defense response to fungus; GO:0009864,induced systemic resistance, jasmonic acid mediated signaling pathway; GO:1900056,negative regulation of leaf senescence; GO:0045892,negative regulation of transcription, DNA-templated; GO:00…	WRKY DNA -binding domain
Cluster-13228.87964	19.4333	127.493	2.75333	up	K13066 caffeic acid 3-O-methyltransferase [EC:2.1.1.68] | (RefSeq) caffeic acid 3-O-methyltransferase-like (A)	unnamed protein product [Coffea canephora]	RecName: Full=Caffeic acid 3-O-methyltransferase; Short=CAOMT; Short=COMT; EC=2.1.1.68; AltName: Full=S-adenosysl-L-methionine:caffeic acid 3-O-methyltransferase;	SubName: Full=Uncharacterized protein {ECO:0000313|EMBL:CDP19755.1};	Hydroxyindole-O-methyltransferase and related SAM-dependent methyltransferases	GO:0047763,caffeate O-methyltransferase activity; GO:0046983,protein dimerization activity; GO:0009809,lignin biosynthetic process	Dimerisation domain
Cluster-13228.66906	1133.01	196.563	-2.55631	down	K07374 tubulin alpha | (RefSeq) tubulin alpha chain (A)	unknown, partial [Glycine max]	RecName: Full=Tubulin alpha-2 chain; AltName: Full=Alpha-2-tubulin;	RecName: Full=Tubulin alpha chain {ECO:0000256|RuleBase:RU000352}; Flags: Fragment;	Alpha tubulin	GO:0005737,cytoplasm; GO:0005874,microtubule; GO:0005525,GTP binding; GO:0003924,GTPase activity; GO:0005200,structural constituent of cytoskeleton; GO:0007017,microtubule-based process	Tubulin/FtsZ family, GTPase domain
Cluster-13228.83179	16.1667	41	1.39428	up	K17686 P-type Cu+ transporter [EC:7.2.2.8] | (RefSeq) copper-transporting ATPase RAN1-like (A)	unnamed protein product [Coffea canephora]	RecName: Full=Copper-transporting ATPase RAN1; EC=3.6.3.54; AltName: Full=Protein HEAVY METAL ATPASE 7; AltName: Full=Protein RESPONSIVE TO ANTAGONIST 1;	SubName: Full=Uncharacterized protein {ECO:0000313|EMBL:CDP18214.1};	Cation transport ATPase	GO:0005768,endosome; GO:0005794,Golgi apparatus; GO:0016021,integral component of membrane; GO:0005802,trans-Golgi network; GO:0005524,ATP binding; GO:0019829,cation-transporting ATPase activity; GO:0005507,copper ion binding; GO:0006825,copper ion transport; GO:0009873,ethylene-activated signaling pathway; GO:0010119,regulation of stomatal movement; GO:0009723,response to ethylene	haloacid dehalogenase-like hydrolase
Cluster-13228.133330	38.92	4.19	-3.16617	down	K14485 transport inhibitor response 1 | (RefSeq) protein TRANSPORT INHIBITOR RESPONSE 1-like (A)	unnamed protein product [Coffea canephora]	RecName: Full=Protein TRANSPORT INHIBITOR RESPONSE 1; AltName: Full=Weak ethylene-insensitive protein 1;	SubName: Full=Uncharacterized protein {ECO:0000313|EMBL:CDO99639.1};	Leucine rich repeat proteins, some proteins contain F-box	GO:0005634,nucleus; GO:0019005,SCF ubiquitin ligase complex; GO:0010011,auxin binding; GO:0038198,auxin receptor activity; GO:0000822,inositol hexakisphosphate binding; GO:0004842,ubiquitin-protein transferase activity; GO:0009734,auxin-activated signaling pathway; GO:0007049,cell cycle; GO:0016036,cellular response to phosphate starvation; GO:0006952,defense response; GO:0009873,ethylene-activat…	Leucine Rich repeat
Cluster-13228.88441	2652.75	676.87	-1.97597	down	--	unnamed protein product [Coffea canephora]	RecName: Full=Dormancy-associated protein 1 {ECO:0000303|PubMed:9684359}; Short=PsDRM1 {ECO:0000303|PubMed:9684359};	SubName: Full=Uncharacterized protein {ECO:0000313|EMBL:CDO99512.1};	--	GO:0007275,multicellular organism development	Dormancy/auxin associated protein
Cluster-13228.85429	9.83	164.843	4.09331	up	--	unnamed protein product [Coffea canephora]	RecName: Full=Non-specific lipid-transfer protein; Short=LTP; Flags: Precursor;	RecName: Full=Non-specific lipid-transfer protein {ECO:0000256|RuleBase:RU000628};	--	GO:0008289,lipid binding; GO:0006869,lipid transport	Probable lipid transfer
Cluster-13228.82748	115.74	10.0567	-3.49313	down	K14332 photosystem I subunit PsaO | (RefSeq) photosystem I subunit O-like (A)	hypothetical protein CFOL_v3_27260 [Cephalotus follicularis]	RecName: Full=Photosystem I subunit O; Short=PSI-O; Flags: Precursor;	SubName: Full=Uncharacterized protein {ECO:0000313|EMBL:GAV83815.1};	--	GO:0009507,chloroplast; GO:0009535,chloroplast thylakoid membrane; GO:0016021,integral component of membrane; GO:0009522,photosystem I; GO:0009579,thylakoid; GO:0009768,photosynthesis, light harvesting in photosystem I; GO:0009767,photosynthetic electron transport chain	--
Cluster-13228.95967	0.783333	14.1867	4.23351	up	K08332 vacuolar protein 8 | (RefSeq) U-box domain-containing protein 43-like (A)	U-box domain-containing protein 43-like [Olea europaea var. sylvestris]	RecName: Full=U-box domain-containing protein 43; EC=2.3.2.27; AltName: Full=Plant U-box protein 43; AltName: Full=RING-type E3 ubiquitin transferase PUB43 {ECO:0000305};	RecName: Full=RING-type E3 ubiquitin transferase {ECO:0000256|SAAS:SAAS00702733}; EC=2.3.2.27 {ECO:0000256|SAAS:SAAS00702733};	FOG: Armadillo/beta-catenin-like repeats	GO:0005886,plasma membrane; GO:0004842,ubiquitin-protein transferase activity	Arabidopsis broad-spectrum mildew resistance protein RPW8
Cluster-13228.100689	7.88	33.26	2.12788	up	K01772 protoporphyrin/coproporphyrin ferrochelatase [EC:4.99.1.1 4.99.1.9] | (RefSeq) transcription factor EGL1-like isoform X1 (A)	unnamed protein product [Coffea canephora]	RecName: Full=Transcription factor GLABRA 3; AltName: Full=Basic helix-loop-helix protein 1; Short=AtMYC6; Short=AtbHLH1; Short=bHLH 1; AltName: Full=Protein SHAPESHIFTER; AltName: Full=Transcription factor EN 31; AltName: Full=bHLH transcription factor bHLH001;	SubName: Full=Uncharacterized protein {ECO:0000313|EMBL:CDP12029.1};	--	GO:0005634,nucleus; GO:0003677,DNA binding; GO:0003700,DNA-binding transcription factor activity; GO:0046983,protein dimerization activity; GO:0001708,cell fate specification; GO:0009957,epidermal cell fate specification; GO:0009867,jasmonic acid mediated signaling pathway; GO:0007275,multicellular organism development; GO:0031542,positive regulation of anthocyanin biosynthetic process; GO:000635…	Helix-loop-helix DNA-binding domain
Cluster-13228.75503	15.77	67	2.13526	up	K00800 3-phosphoshikimate 1-carboxyvinyltransferase [EC:2.5.1.19] | (RefSeq) 3-phosphoshikimate 1-carboxyvinyltransferase 2 (A)	Pentafunctional AROM protein [Handroanthus impetiginosus]	RecName: Full=3-phosphoshikimate 1-carboxyvinyltransferase, chloroplastic; EC=2.5.1.19; AltName: Full=5-enolpyruvylshikimate-3-phosphate synthase; Short=EPSP synthase; Flags: Precursor;	RecName: Full=3-phosphoshikimate 1-carboxyvinyltransferase {ECO:0000256|RuleBase:RU004164}; EC=2.5.1.19 {ECO:0000256|RuleBase:RU004164};	Pentafunctional AROM protein	GO:0009507,chloroplast; GO:0003866,3-phosphoshikimate 1-carboxyvinyltransferase activity; GO:0009073,aromatic amino acid family biosynthetic process; GO:0009423,chorismate biosynthetic process; GO:0009635,response to herbicide	EPSP synthase (3-phosphoshikimate 1-carboxyvinyltransferase)
Cluster-13228.74971	32.7967	115.087	1.86025	up	K13459 disease resistance protein RPS2 | (RefSeq) disease resistance protein RPS2 (A)	probable WRKY transcription factor 70 [Herrania umbratica]	RecName: Full=Probable WRKY transcription factor 70; AltName: Full=WRKY DNA-binding protein 70;	SubName: Full=WRKY DNA-binding protein 70, putative isoform 1 {ECO:0000313|EMBL:EOY04438.1};	--	GO:0005634,nucleus; GO:0003700,DNA-binding transcription factor activity; GO:0043565,sequence-specific DNA binding; GO:0042742,defense response to bacterium; GO:0050832,defense response to fungus; GO:0009864,induced systemic resistance, jasmonic acid mediated signaling pathway; GO:1900056,negative regulation of leaf senescence; GO:0045892,negative regulation of transcription, DNA-templated; GO:00…	WRKY DNA -binding domain
Cluster-13228.73233	880.697	2717.78	1.55989	up	--	PREDICTED: uncharacterized protein LOC107413533 [Ziziphus jujuba]	RecName: Full=ATP synthase 6 kDa subunit, mitochondrial; Flags: Fragment;	SubName: Full=Uncharacterized protein {ECO:0000313|EMBL:EMJ19857.1};	--	GO:0005743,mitochondrial inner membrane; GO:0045263,proton-transporting ATP synthase complex, coupling factor F(o); GO:0015992,NA	--
Cluster-13228.80857	14.6233	158.707	3.47424	up	K10775 phenylalanine ammonia-lyase [EC:4.3.1.24] | (RefSeq) PAL; phenylalanine ammonia-lyase (A)	phenylalanine ammonia lyase [Ricinus communis]	RecName: Full=Phenylalanine ammonia-lyase; EC=4.3.1.24;	RecName: Full=Phenylalanine ammonia-lyase {ECO:0000256|RuleBase:RU003955}; EC=4.3.1.24 {ECO:0000256|RuleBase:RU003955};	Phenylalanine and histidine ammonia-lyase	GO:0005737,cytoplasm; GO:0045548,phenylalanine ammonia-lyase activity; GO:0009800,cinnamic acid biosynthetic process; GO:0006559,L-phenylalanine catabolic process	Aromatic amino acid lyase
Cluster-13228.87362	1.53	72.9833	5.60933	up	K09841 xanthoxin dehydrogenase [EC:1.1.1.288] | (RefSeq) secoisolariciresinol dehydrogenase-like (A)	secoisolariciresinol dehydrogenase [Quercus suber]	RecName: Full=Secoisolariciresinol dehydrogenase; EC=1.1.1.331; Flags: Fragment;	SubName: Full=secoisolariciresinol dehydrogenase-like {ECO:0000313|RefSeq:XP_016467015.1};	Reductases with broad range of substrate specificities	GO:0016491,oxidoreductase activity	NAD dependent epimerase/dehydratase family
Cluster-13228.76836	28.0167	58.5633	1.11446	up	K00789 S-adenosylmethionine synthetase [EC:2.5.1.6] | (RefSeq) S-adenosylmethionine synthase 2 isoform X2 (A)	RecName: Full=S-adenosylmethionine synthase 2; Short=AdoMet synthase 2; AltName: Full=Methionine adenosyltransferase 2; Short=MAT 2 CAA95857.1 S-adenosyl-L-methionine synthetase 2 [Catharanthus roseus]	RecName: Full=S-adenosylmethionine synthase 2; Short=AdoMet synthase 2; EC=2.5.1.6 {ECO:0000269|PubMed:9037140}; AltName: Full=Methionine adenosyltransferase 2; Short=MAT 2;	RecName: Full=S-adenosylmethionine synthase {ECO:0000256|RuleBase:RU000541}; EC=2.5.1.6 {ECO:0000256|RuleBase:RU000541};	S-adenosylmethionine synthetase	GO:0005737,cytoplasm; GO:0005524,ATP binding; GO:0046872,metal ion binding; GO:0004478,methionine adenosyltransferase activity; GO:0006730,one-carbon metabolic process; GO:0006556,S-adenosylmethionine biosynthetic process	S-adenosylmethionine synthetase, N-terminal domain
Cluster-13228.77195	362.783	75.8567	-2.21577	down	K03627 putative transcription factor | (RefSeq) multiprotein-bridging factor 1c (A)	unnamed protein product [Coffea canephora]	RecName: Full=Multiprotein-bridging factor 1c;	SubName: Full=Uncharacterized protein {ECO:0000313|EMBL:CDP03349.1};	Transcription factor MBF1	GO:0005737,cytoplasm; GO:0005730,nucleolus; GO:0003700,DNA-binding transcription factor activity; GO:0043565,sequence-specific DNA binding; GO:0003713,transcription coactivator activity; GO:0009873,ethylene-activated signaling pathway; GO:0045893,positive regulation of transcription, DNA-templated; GO:0009737,response to abscisic acid; GO:0009408,response to heat; GO:0009414,response to water dep…	Helix-turn-helix domain
Cluster-13228.76130	65.2333	228.673	1.84242	up	K00384 thioredoxin reductase (NADPH) [EC:1.8.1.9] | (RefSeq) thioredoxin reductase 1-like (A)	PREDICTED: germin-like protein subfamily 1 member 17 [Nicotiana tomentosiformis]	RecName: Full=Germin-like protein subfamily 1 member 17; Flags: Precursor;	SubName: Full=Uncharacterized protein {ECO:0000313|EMBL:EYU20548.1};	--	GO:0048046,apoplast; GO:0005618,cell wall; GO:0030145,manganese ion binding; GO:0045735,nutrient reservoir activity	Cupin domain
Cluster-13228.85215	334.02	10.2367	-4.99407	down	--	--	--	--	--	--	--
Cluster-13228.79589	60.6733	153.267	1.38192	up	K02929 large subunit ribosomal protein L44e | (RefSeq) 60S ribosomal protein L44 (A)	PREDICTED: 60S ribosomal protein L44-like [Gossypium hirsutum]	RecName: Full=60S ribosomal protein L44;	SubName: Full=60S ribosomal protein L44-like {ECO:0000313|RefSeq:XP_016666483.1};	60S ribosomal protein L44	GO:0005840,ribosome; GO:0003735,structural constituent of ribosome; GO:0006412,translation	Ribosomal protein L44
Cluster-13228.69627	29.3633	436.553	3.92379	up	--	--	--	--	--	--	--
Cluster-13228.80174	101.03	325.743	1.73213	up	K00109 2-hydroxyglutarate dehydrogenase [EC:1.1.99.2] | (RefSeq) L-2-hydroxyglutarate dehydrogenase, mitochondrial (A)	unnamed protein product [Coffea canephora]	RecName: Full=Leucine-rich repeat protein 2 {ECO:0000305}; Short=AtLRR2 {ECO:0000305}; Flags: Precursor;	SubName: Full=Uncharacterized protein {ECO:0000313|EMBL:CDO97258.1};	FOG: Leucine rich repeat	GO:0006952,defense response	Leucine Rich repeat
Cluster-13228.71962	3.78667	145.883	5.30477	up	K13416 brassinosteroid insensitive 1-associated receptor kinase 1 [EC:2.7.10.1 2.7.11.1] | (RefSeq) BRASSINOSTEROID INSENSITIVE 1-associated receptor kinase 1-like isoform X1 (A)	unnamed protein product [Coffea canephora]	RecName: Full=Leucine-rich repeat protein 1 {ECO:0000303|PubMed:14984927}; AltName: Full=Capsicum annuum-induced protein 23 {ECO:0000303|PubMed:10656596}; Flags: Precursor;	SubName: Full=Uncharacterized protein {ECO:0000313|EMBL:CDP19038.1};	--	GO:0005737,cytoplasm	Leucine Rich repeat
Cluster-13228.69484	2.71667	46.6	4.14444	up	K21371 crocetin glucosyltransferase [EC:2.4.1.271] | (RefSeq) crocetin glucosyltransferase, chloroplastic-like (A)	unnamed protein product [Coffea canephora]	RecName: Full=Crocetin glucosyltransferase, chloroplastic; EC=2.4.1.271; AltName: Full=UDP-glucose glucosyltransferase 1; Short=GjUGT1; AltName: Full=UDP-glycosyltransferase 75L6; Flags: Precursor;	RecName: Full=Glycosyltransferase {ECO:0000256|RuleBase:RU362057}; EC=2.4.1.- {ECO:0000256|RuleBase:RU362057};	UDP-glucuronosyl and UDP-glucosyl transferase	GO:0009507,chloroplast; GO:0016758,transferase activity, transferring hexosyl groups; GO:0008152,metabolic process	Glycosyltransferase family 28 C-terminal domain
Cluster-13228.73797	226.037	58.6633	-1.90626	down	--	--	--	--	--	--	--
Cluster-13228.95097	63.8567	157.003	1.34698	up	K00873 pyruvate kinase [EC:2.7.1.40] | (RefSeq) pyruvate kinase, cytosolic isozyme (A)	unnamed protein product [Coffea canephora]	RecName: Full=Pyruvate kinase, cytosolic isozyme; Short=PK; EC=2.7.1.40;	RecName: Full=Pyruvate kinase {ECO:0000256|RuleBase:RU000504}; EC=2.7.1.40 {ECO:0000256|RuleBase:RU000504};	Pyruvate kinase	GO:0005737,cytoplasm; GO:0005524,ATP binding; GO:0016301,kinase activity; GO:0000287,magnesium ion binding; GO:0030955,potassium ion binding; GO:0004743,pyruvate kinase activity; GO:0006096,glycolytic process	Pyruvate kinase, alpha/beta domain
Cluster-13228.80425	64.15	9.85333	-2.65248	down	--	unnamed protein product [Coffea canephora]	--	SubName: Full=Uncharacterized protein {ECO:0000313|EMBL:CDP11435.1};	--	GO:0009642,response to light intensity	--
Cluster-13228.63657	24.9167	190.787	2.98012	up	K08726 soluble epoxide hydrolase / lipid-phosphate phosphatase [EC:3.3.2.10 3.1.3.76] | (RefSeq) hypothetical protein (A)	unnamed protein product [Coffea canephora]	--	SubName: Full=Uncharacterized protein {ECO:0000313|EMBL:CDP10752.1};	Soluble epoxide hydrolase	GO:0003824,catalytic activity	Prolyl oligopeptidase family
Cluster-13228.83093	15.92	59.0467	1.94194	up	K00784 ribonuclease Z [EC:3.1.26.11] | (RefSeq) uncharacterized LOC107843876 (A)	PREDICTED: uncharacterized protein LOC108209209 [Daucus carota subsp. sativus]	--	SubName: Full=Uncharacterized protein {ECO:0000313|EMBL:KZN07253.1};	--	GO:0016021,integral component of membrane	Protein of unknown function, DUF594
Cluster-13228.66327	204.857	61.7333	-1.68857	down	--	remorin-like [Sesamum indicum]	RecName: Full=Remorin; AltName: Full=pp34;	SubName: Full=remorin-like {ECO:0000313|RefSeq:XP_016478741.1};	--	GO:0005886,plasma membrane; GO:0048032,galacturonate binding; GO:0007267,cell-cell signaling	Remorin, N-terminal region
Cluster-13228.116172	9.39667	61.69	2.76301	up	K00430 peroxidase [EC:1.11.1.7] | (RefSeq) peroxidase 16 (A)	unnamed protein product [Coffea canephora]	RecName: Full=Peroxidase 45; Short=Atperox P45; EC=1.11.1.7; AltName: Full=ATP8a; Flags: Precursor;	RecName: Full=Peroxidase {ECO:0000256|RuleBase:RU362060, ECO:0000256|SAAS:SAAS00709852}; EC=1.11.1.7 {ECO:0000256|RuleBase:RU362060, ECO:0000256|SAAS:SAAS00709852};	--	GO:0005576,extracellular region; GO:0020037,heme binding; GO:0046872,metal ion binding; GO:0004601,peroxidase activity; GO:0042744,hydrogen peroxide catabolic process; GO:0006979,response to oxidative stress	Peroxidase
Cluster-13228.89619	72.9767	12.1767	-2.53314	down	--	--	--	--	--	--	--
Cluster-13228.77978	6.95	152.1	4.49708	up	K00430 peroxidase [EC:1.11.1.7] | (RefSeq) peroxidase 12-like (A)	catharanthus roseus peroxidase 2b [Catharanthus roseus]	RecName: Full=Peroxidase 12; Short=Atperox P12; EC=1.11.1.7; AltName: Full=ATP4a; AltName: Full=PRXR6; Flags: Precursor;	RecName: Full=Peroxidase {ECO:0000256|RuleBase:RU362060, ECO:0000256|SAAS:SAAS00709852}; EC=1.11.1.7 {ECO:0000256|RuleBase:RU362060, ECO:0000256|SAAS:SAAS00709852};	--	GO:0005618,cell wall; GO:0005576,extracellular region; GO:0016020,membrane; GO:0009505,plant-type cell wall; GO:0009506,plasmodesma; GO:0005773,vacuole; GO:0020037,heme binding; GO:0046872,metal ion binding; GO:0004601,peroxidase activity; GO:0042744,hydrogen peroxide catabolic process; GO:0009664,plant-type cell wall organization; GO:0006979,response to oxidative stress	Peroxidase
Cluster-13228.95341	9.62667	65.04	2.80445	up	K22390 acid phosphatase type 7 | (RefSeq) nucleotide pyrophosphatase/phosphodiesterase (A)	unnamed protein product [Coffea canephora]	RecName: Full=Nucleotide pyrophosphatase/phosphodiesterase; EC=3.-.-.-; Flags: Fragments;	SubName: Full=Uncharacterized protein {ECO:0000313|EMBL:CDP15781.1};	Purple acid phosphatase	GO:0009507,chloroplast; GO:0016787,hydrolase activity	Calcineurin-like phosphoesterase superfamily domain
Cluster-13228.88888	46.9	8.22	-2.463	down	K08914 light-harvesting complex II chlorophyll a/b binding protein 3 | (RefSeq) chlorophyll a-b binding protein 13, chloroplastic (A)	chlorophyll a-b binding protein 13, chloroplastic [Carica papaya]	RecName: Full=Chlorophyll a-b binding protein 13, chloroplastic; AltName: Full=LHCII type III CAB-13; Flags: Precursor;	SubName: Full=Uncharacterized protein {ECO:0000313|EMBL:GAY52514.1};	--	GO:0009941,chloroplast envelope; GO:0009535,chloroplast thylakoid membrane; GO:0016021,integral component of membrane; GO:0009522,photosystem I; GO:0009523,photosystem II; GO:0010287,plastoglobule; GO:0016168,chlorophyll binding; GO:0046872,metal ion binding; GO:0031409,pigment binding; GO:0009768,photosynthesis, light harvesting in photosystem I; GO:0018298,protein-chromophore linkage; GO:000941…	Chlorophyll A-B binding protein
Cluster-13228.79637	237.177	38.4033	-2.58867	down	K02723 photosystem II PsbY protein | (RefSeq) photosystem II core complex proteins psbY, chloroplastic (A)	PREDICTED: photosystem II core complex proteins psbY, chloroplastic [Vitis vinifera]	RecName: Full=Photosystem II core complex proteins psbY, chloroplastic; AltName: Full=L-arginine-metabolizing enzyme; Short=L-AME; Contains: RecName: Full=Photosystem II protein psbY-1, chloroplastic; AltName: Full=psbY-A1; Contains: RecName: Full=Photosystem II protein psbY-2, chloroplastic; AltName: Full=psbY-A2; Flags: Precursor;	SubName: Full=Uncharacterized protein {ECO:0000313|EMBL:CCB44018.1};	--	GO:0009535,chloroplast thylakoid membrane; GO:0016021,integral component of membrane; GO:0009523,photosystem II; GO:0030145,manganese ion binding; GO:0015979,photosynthesis	Photosystem II protein Y (PsbY)
Cluster-13228.74186	56.9567	1155.55	4.37831	up	--	PREDICTED: uncharacterized protein LOC104424307 [Eucalyptus grandis]	--	SubName: Full=Uncharacterized protein {ECO:0000313|EMBL:CDP03077.1};	--	--	Hydrophobic seed protein
Cluster-13228.75419	23.2533	106.15	2.23499	up	K13066 caffeic acid 3-O-methyltransferase [EC:2.1.1.68] | (RefSeq) caffeic acid 3-O-methyltransferase 2 (A)	caffeic acid OMT [Rauvolfia serpentina]	RecName: Full=Caffeic acid 3-O-methyltransferase; Short=CAOMT; Short=COMT; EC=2.1.1.68; AltName: Full=S-adenosysl-L-methionine:caffeic acid 3-O-methyltransferase;	SubName: Full=Caffeic acid OMT {ECO:0000313|EMBL:AOZ21153.1};	Hydroxyindole-O-methyltransferase and related SAM-dependent methyltransferases	GO:0047763,caffeate O-methyltransferase activity; GO:0046983,protein dimerization activity; GO:0009809,lignin biosynthetic process	AdoMet dependent proline di-methyltransferase
Cluster-13228.116059	163.67	9.90667	-4.01918	down	K13993 HSP20 family protein | (RefSeq) 17.3 kDa class I heat shock protein-like (A)	17.3 kDa class I heat shock protein-like [Manihot esculenta]	RecName: Full=17.3 kDa class I heat shock protein; AltName: Full=HSP 17.3;	SubName: Full=Uncharacterized protein {ECO:0000313|EMBL:OAY38509.1};	Molecular chaperone (small heat-shock protein Hsp26/Hsp42)	GO:0005737,cytoplasm	FKBP26_C-terminal
Cluster-13228.69153	7.08667	60.0333	3.13008	up	--	uncharacterized protein LOC111365839 [Olea europaea var. sylvestris]	--	SubName: Full=Uncharacterized protein {ECO:0000313|EMBL:PIN15776.1};	--	--	--
Cluster-13228.87401	32.3633	213.493	2.76008	up	K00799 glutathione S-transferase [EC:2.5.1.18] | (RefSeq) glutathione transferase GST 23-like (A)	unnamed protein product [Coffea canephora]	RecName: Full=Probable glutathione S-transferase; EC=2.5.1.18; AltName: Full=G2-4; AltName: Full=Heat shock protein 26A;	SubName: Full=Uncharacterized protein {ECO:0000313|EMBL:CDP08010.1};	Glutathione S-transferase	GO:0005737,cytoplasm; GO:0004364,glutathione transferase activity; GO:0006749,glutathione metabolic process; GO:0009737,response to abscisic acid; GO:0009733,response to auxin; GO:0009735,response to cytokinin; GO:0009739,response to gibberellin; GO:0009408,response to heat; GO:0010038,response to metal ion; GO:0009407,toxin catabolic process	Glutathione S-transferase N-terminal domain
Cluster-13228.110331	292.057	46.73	-2.6065	down	--	unnamed protein product [Coffea canephora]	RecName: Full=Cell wall / vacuolar inhibitor of fructosidase 1; Short=AtC/VIF1; Flags: Precursor;	SubName: Full=Uncharacterized protein {ECO:0000313|EMBL:CDO98741.1};	--	GO:0005618,cell wall; GO:0005773,vacuole; GO:0004857,enzyme inhibitor activity; GO:0043086,negative regulation of catalytic activity	Plant invertase/pectin methylesterase inhibitor
Cluster-13228.78808	15.9867	45.3233	1.55337	up	K14493 gibberellin receptor GID1 [EC:3.-.-.-] | (RefSeq) gibberellin receptor GID1B-like (A)	unnamed protein product [Coffea canephora]	RecName: Full=Gibberellin receptor GID1B; EC=3.-.-.-; AltName: Full=AtCXE14; AltName: Full=Carboxylesterase 14; AltName: Full=GID1-like protein 2; AltName: Full=Protein GA INSENSITIVE DWARF 1B; Short=AtGID1B;	SubName: Full=Uncharacterized protein {ECO:0000313|EMBL:CDP03576.1};	Arylacetamide deacetylase	GO:0005737,cytoplasm; GO:0005634,nucleus; GO:0010331,gibberellin binding; GO:0016787,hydrolase activity; GO:0009056,catabolic process; GO:0048444,floral organ morphogenesis; GO:0048530,fruit morphogenesis; GO:0010476,gibberellin mediated signaling pathway; GO:0010629,negative regulation of gene expression; GO:1905516,positive regulation of fertilization; GO:0009939,positive regulation of gibberel…	Chlorophyllase enzyme
Cluster-13228.90166	95.2533	360.403	1.95964	up	K01689 enolase [EC:4.2.1.11] | (RefSeq) enolase (A)	enolase [Sesamum indicum]	RecName: Full=Enolase; EC=4.2.1.11; AltName: Full=2-phospho-D-glycerate hydro-lyase; AltName: Full=2-phosphoglycerate dehydratase;	SubName: Full=Enolase {ECO:0000313|EMBL:PIN03198.1}; EC=4.2.1.11 {ECO:0000313|EMBL:PIN03198.1};	Enolase	GO:0000015,phosphopyruvate hydratase complex; GO:0000287,magnesium ion binding; GO:0004634,phosphopyruvate hydratase activity; GO:0006096,glycolytic process	Enolase, C-terminal TIM barrel domain
Cluster-13228.119891	128.733	32.7667	-1.92792	down	K10752 histone-binding protein RBBP4 | (RefSeq) WD-40 repeat-containing protein MSI3-like (A)	unnamed protein product [Coffea canephora]	RecName: Full=WD-40 repeat-containing protein MSI2;	SubName: Full=Uncharacterized protein {ECO:0000313|EMBL:CDP20641.1};	Nucleosome remodeling factor, subunit CAF1/NURF55/MSI1	GO:0080008,Cul4-RING E3 ubiquitin ligase complex; GO:0005829,cytosol; GO:0005634,nucleus; GO:0016569,covalent chromatin modification; GO:0006355,regulation of transcription, DNA-templated; GO:0006351,transcription, DNA-templated	Anaphase-promoting complex subunit 4 WD40 domain
Cluster-13228.75062	79.33	13.52	-2.50586	down	--	--	--	--	--	--	--
Cluster-13228.74213	8.19333	71.8867	3.18006	up	--	unnamed protein product [Coffea canephora]	--	SubName: Full=Uncharacterized protein {ECO:0000313|EMBL:CDP00633.1};	--	--	--
Cluster-13228.79623	117.473	234.34	1.04225	up	K02930 large subunit ribosomal protein L4e | (RefSeq) 60S ribosomal protein L4-1-like (A)	PREDICTED: 60S ribosomal protein L4-1-like [Ipomoea nil]	RecName: Full=60S ribosomal protein L4; AltName: Full=L1;	SubName: Full=Ribosomal protein RPL1/RPL2/RL4L4 {ECO:0000313|EMBL:PIN03720.1};	Ribosomal protein RPL1/RPL2/RL4L4	GO:0005840,ribosome; GO:0003735,structural constituent of ribosome; GO:0006412,translation	60S ribosomal protein L4 C-terminal domain
Cluster-13228.72222	189.423	84.1033	-1.12146	down	K09419 heat shock transcription factor, other eukaryote | (RefSeq) heat stress transcription factor A-4b-like isoform X1 (A)	unnamed protein product [Coffea canephora]	RecName: Full=Heat stress transcription factor A-4b; AltName: Full=Heat stress transcription factor 4; Short=OsHsf-04; AltName: Full=Heat stress transcription factor 9; Short=rHsf9;	SubName: Full=Uncharacterized protein {ECO:0000313|EMBL:CDP18749.1};	Heat shock transcription factor	GO:0005737,cytoplasm; GO:0005634,nucleus; GO:0003700,DNA-binding transcription factor activity; GO:0043565,sequence-specific DNA binding; GO:0006351,transcription, DNA-templated	PDZ domain of MCC-2 bdg protein for Usher syndrome
Cluster-13228.49482	7.93667	46.9633	2.61538	up	K13457 disease resistance protein RPM1 | (RefSeq) putative late blight resistance protein homolog R1B-14 (A)	unnamed protein product [Coffea canephora]	RecName: Full=Putative late blight resistance protein homolog R1A-6;	SubName: Full=Uncharacterized protein {ECO:0000313|EMBL:CDP18959.1};	Apoptotic ATPase	GO:0005737,cytoplasm; GO:0016020,membrane; GO:0043531,ADP binding; GO:0005524,ATP binding; GO:0009626,plant-type hypersensitive response	AAA ATPase domain
Cluster-13228.83550	1.11	531.11	8.93093	up	K07437 cytochrome P450 family 26 subfamily A | (RefSeq) cytochrome P450 87A3-like (A)	unnamed protein product [Coffea canephora]	RecName: Full=Cytochrome P450 708A2; EC=1.14.-.-; AltName: Full=Thalianol hydroxylase; Short=AtTHAH;	SubName: Full=Uncharacterized protein {ECO:0000313|EMBL:CDP18909.1};	Cytochrome P450 CYP4/CYP19/CYP26 subfamilies	GO:0016021,integral component of membrane; GO:0020037,heme binding; GO:0005506,iron ion binding; GO:0004497,monooxygenase activity; GO:0016705,oxidoreductase activity, acting on paired donors, with incorporation or reduction of molecular oxygen; GO:0016132,brassinosteroid biosynthetic process; GO:0010268,brassinosteroid homeostasis; GO:0016125,sterol metabolic process	--
Cluster-13228.82379	131.12	21.96	-2.54017	down	K08905 photosystem I subunit V | (RefSeq) photosystem I reaction center subunit V, chloroplastic (A)	photosystem I reaction center subunit V, chloroplastic [Sesamum indicum]	RecName: Full=Photosystem I reaction center subunit V, chloroplastic; AltName: Full=PSI-G; Flags: Precursor;	SubName: Full=photosystem I reaction center subunit V, chloroplastic-like {ECO:0000313|RefSeq:XP_016509018.1};	--	GO:0009507,chloroplast; GO:0009941,chloroplast envelope; GO:0031969,chloroplast membrane; GO:0030093,chloroplast photosystem I; GO:0009534,chloroplast thylakoid; GO:0009535,chloroplast thylakoid membrane; GO:0016021,integral component of membrane; GO:0009579,thylakoid; GO:0016168,chlorophyll binding; GO:0015979,photosynthesis; GO:0009773,photosynthetic electron transport in photosystem I; GO:0009…	Photosystem I psaG / psaK
Cluster-13228.120528	37.9067	2.40667	-3.92428	down	--	unnamed protein product [Coffea canephora]	RecName: Full=Protein indeterminate-domain 14 {ECO:0000303|PubMed:16784536}; Short=AtIDD14; AltName: Full=Transcriptional regulator of starch metabolism IDD14 {ECO:0000312|EMBL:AEE34752.1};	SubName: Full=Uncharacterized protein {ECO:0000313|EMBL:CDO98632.1};	FOG: Zn-finger	GO:0005634,nucleus; GO:0003700,DNA-binding transcription factor activity; GO:0046872,metal ion binding; GO:0046982,protein heterodimerization activity; GO:0043621,protein self-association; GO:0044212,transcription regulatory region DNA binding; GO:0048444,floral organ morphogenesis; GO:0009630,gravitropism; GO:0009965,leaf morphogenesis; GO:0010601,positive regulation of auxin biosynthetic proces…	--
Cluster-13228.68958	33.1167	157.567	2.28901	up	K01061 carboxymethylenebutenolidase [EC:3.1.1.45] | (RefSeq) endo-1,3;1,4-beta-D-glucanase-like (A)	endo-1,3;1,4-beta-D-glucanase-like [Manihot esculenta]	RecName: Full=Endo-1,3;1,4-beta-D-glucanase; EC=3.2.1.-; Flags: Precursor;	SubName: Full=Uncharacterized protein {ECO:0000313|EMBL:OAY55864.1};	Predicted hydrolase related to dienelactone hydrolase	GO:0005576,extracellular region; GO:0016787,hydrolase activity	alpha/beta hydrolase fold
Cluster-13228.101191	45.9333	162.29	1.86159	up	K04124 gibberellin 3-beta-dioxygenase [EC:1.14.11.15] | (RefSeq) gibberellin 3-beta-dioxygenase 1-like (A)	probable 2-oxoglutarate-dependent dioxygenase AOP1 [Olea europaea var. sylvestris]	RecName: Full=Probable 2-oxoglutarate-dependent dioxygenase AOP1; EC=1.14.11.-; Flags: Fragment;	SubName: Full=Uncharacterized protein {ECO:0000313|EMBL:CDP17333.1};	Iron/ascorbate family oxidoreductases	GO:0051213,dioxygenase activity; GO:0046872,metal ion binding	non-haem dioxygenase in morphine synthesis N-terminal
Cluster-13228.97436	31.52	338.143	3.46474	up	--	unnamed protein product [Coffea canephora]	--	SubName: Full=Uncharacterized protein {ECO:0000313|EMBL:CDP14664.1};	--	--	Pollen proteins Ole e I like
Cluster-13228.60945	45.4	215.183	2.29249	up	K05909 laccase [EC:1.10.3.2] | (RefSeq) laccase-15-like (A)	unnamed protein product [Coffea canephora]	RecName: Full=Laccase-15; EC=1.10.3.2; AltName: Full=Benzenediol:oxygen oxidoreductase 15; AltName: Full=Diphenol oxidase 15; AltName: Full=Protein TRANSPARENT TESTA 10; AltName: Full=Urishiol oxidase 15; Flags: Precursor;	RecName: Full=Laccase {ECO:0000256|RuleBase:RU361119}; EC=1.10.3.2 {ECO:0000256|RuleBase:RU361119}; AltName: Full=Benzenediol:oxygen oxidoreductase {ECO:0000256|RuleBase:RU361119}; AltName: Full=Diphenol oxidase {ECO:0000256|RuleBase:RU361119}; AltName: Full=Urishiol oxidase {ECO:0000256|RuleBase:RU361119};	Multicopper oxidases	GO:0048046,apoplast; GO:0005507,copper ion binding; GO:0052716,hydroquinone:oxygen oxidoreductase activity; GO:0016722,oxidoreductase activity, oxidizing metal ions; GO:0009809,lignin biosynthetic process; GO:0046274,lignin catabolic process; GO:0010023,proanthocyanidin biosynthetic process; GO:0046688,response to copper ion	Multicopper oxidase
Cluster-13228.79111	8.73	135.217	3.9881	up	K15920 xylan 1,4-beta-xylosidase [EC:3.2.1.37] | (RefSeq) probable beta-D-xylosidase 5 (A)	uncharacterized protein LOC111391808 [Olea europaea var. sylvestris]	--	SubName: Full=Uncharacterized protein {ECO:0000313|EMBL:OMO63379.1};	--	--	--
Cluster-13228.79891	16.3067	2.49333	-2.65646	down	K12130 pseudo-response regulator 5 | (RefSeq) two-component response regulator-like APRR5 (A)	unnamed protein product [Coffea canephora]	RecName: Full=Two-component response regulator-like APRR5; AltName: Full=Pseudo-response regulator 5;	SubName: Full=Uncharacterized protein {ECO:0000313|EMBL:CDP04988.1};	GATA-4/5/6 transcription factors	GO:0005634,nucleus; GO:0000160,phosphorelay signal transduction system; GO:0006355,regulation of transcription, DNA-templated; GO:0048511,rhythmic process; GO:0006351,transcription, DNA-templated	Response regulator receiver domain
Cluster-13228.75744	236.477	86.5467	-1.40608	down	--	PREDICTED: uncharacterized protein LOC102601715 [Solanum tuberosum]	RecName: Full=Late embryogenesis abundant protein At5g17165;	SubName: Full=Uncharacterized protein {ECO:0000313|EnsemblPlants:PGSC0003DMT400001468};	--	--	--
Cluster-13228.69977	52.3967	15.1733	-1.74098	down	K16221 transcription factor TCP21 (protein CCA1 HIKING EXPEDITION) | (RefSeq) transcription factor TCP7 (A)	unnamed protein product [Coffea canephora]	RecName: Full=Transcription factor TCP8;	SubName: Full=Uncharacterized protein {ECO:0000313|EMBL:CDO97592.1};	--	GO:0005634,nucleus; GO:0003700,DNA-binding transcription factor activity; GO:0000978,RNA polymerase II proximal promoter sequence-specific DNA binding; GO:0044212,transcription regulatory region DNA binding; GO:0006355,regulation of transcription, DNA-templated; GO:0006351,transcription, DNA-templated	TCP family transcription factor
Cluster-13228.78396	100.85	9.05333	-3.44219	down	K02701 photosystem I subunit PsaN | (RefSeq) photosystem I reaction center subunit N, chloroplastic (A)	photosystem I reaction center subunit N, chloroplastic [Manihot esculenta]	RecName: Full=Photosystem I reaction center subunit N, chloroplastic; Short=PSI-N; Flags: Precursor;	SubName: Full=Uncharacterized protein {ECO:0000313|EMBL:OAY36105.1};	--	GO:0009535,chloroplast thylakoid membrane; GO:0009522,photosystem I; GO:0019904,protein domain specific binding; GO:0015979,photosynthesis	Photosystem I reaction centre subunit N (PSAN or PSI-N)
Cluster-13228.81142	45.3767	2.65667	-4.06027	down	K20802 (R)-mandelonitrile lyase [EC:4.1.2.10] | (RefSeq) hypothetical protein (A)	PREDICTED: salicylic acid-binding protein 2-like [Ipomoea nil]	RecName: Full=Polyneuridine-aldehyde esterase; EC=3.1.1.78; AltName: Full=Polyneuridine aldehyde esterase; Flags: Precursor;	SubName: Full=Polyneuridine-aldehyde esterase {ECO:0000313|EMBL:OMO56784.1};	--	GO:0050529,polyneuridine-aldehyde esterase activity; GO:0009820,alkaloid metabolic process	Alpha/beta hydrolase
Cluster-13228.88707	8.00333	23.85	1.62565	up	K11593 eukaryotic translation initiation factor 2C | (RefSeq) protein argonaute 5 (A)	PREDICTED: protein argonaute 5 [Vitis vinifera]	RecName: Full=Protein argonaute 5;	SubName: Full=Uncharacterized protein {ECO:0000313|EMBL:CBI17106.3};	Translation initiation factor 2C (eIF-2C) and related proteins	GO:0005829,cytosol; GO:0030529,NA; GO:0046872,metal ion binding; GO:0003723,RNA binding; GO:0009814,defense response, incompatible interaction; GO:0031047,gene silencing by RNA; GO:0006355,regulation of transcription, DNA-templated; GO:0006417,regulation of translation; GO:0009615,response to virus; GO:0006351,transcription, DNA-templated; GO:0060145,viral gene silencing in virus induced gene sil…	Mid domain of argonaute
Cluster-13228.77970	132.717	284.89	1.14675	up	K12449 UDP-apiose/xylose synthase | (RefSeq) UDP-D-apiose/UDP-D-xylose synthase 2 (A)	unnamed protein product [Coffea canephora]	RecName: Full=UDP-D-apiose/UDP-D-xylose synthase 2;	SubName: Full=Uncharacterized protein {ECO:0000313|EMBL:CDP06997.1};	dTDP-glucose 4-6-dehydratase/UDP-glucuronic acid decarboxylase	GO:0048046,apoplast; GO:0005737,cytoplasm; GO:0005829,cytosol; GO:0003824,catalytic activity; GO:0050662,coenzyme binding; GO:0071555,cell wall organization	NAD(P)H-binding
Cluster-13228.69555	131.49	40.22	-1.66055	down	K12135 zinc finger protein CONSTANS | (RefSeq) zinc finger protein CONSTANS-LIKE 2-like (A)	unnamed protein product [Coffea canephora]	RecName: Full=Zinc finger protein CONSTANS-LIKE 4;	SubName: Full=Uncharacterized protein {ECO:0000313|EMBL:CDP02934.1};	GATA-4/5/6 transcription factors	GO:0005634,nucleus; GO:0008270,zinc ion binding; GO:0009909,regulation of flower development; GO:0009416,response to light stimulus	Cytoplasmic polyadenylation element-binding protein ZZ domain
Cluster-13228.26250	106.857	2.01	-5.67261	down	K13993 HSP20 family protein | (RefSeq) 17.4 kDa class I heat shock protein-like (A)	17.4 kDa class I heat shock protein-like [Manihot esculenta]	RecName: Full=18.1 kDa class I heat shock protein; AltName: Full=18.1 kDa heat shock protein; Short=AtHsp18.1;	SubName: Full=Uncharacterized protein {ECO:0000313|EMBL:OAY53136.1};	Molecular chaperone (small heat-shock protein Hsp26/Hsp42)	GO:0005737,cytoplasm; GO:0010286,heat acclimation; GO:0009408,response to heat; GO:0009644,response to high light intensity; GO:0042542,response to hydrogen peroxide	FKBP26_C-terminal
Cluster-13228.80286	65.6767	167.497	1.39336	up	K02985 small subunit ribosomal protein S3e | (RefSeq) 40S ribosomal protein S3-3 (A)	unnamed protein product [Coffea canephora]	RecName: Full=40S ribosomal protein S3-3;	SubName: Full=Uncharacterized protein {ECO:0000313|EMBL:CDP03106.1};	40S ribosomal protein S3	GO:0005829,cytosol; GO:0022626,cytosolic ribosome; GO:0022627,cytosolic small ribosomal subunit; GO:0016020,membrane; GO:0005730,nucleolus; GO:0005634,nucleus; GO:0009506,plasmodesma; GO:0003684,damaged DNA binding; GO:0008534,oxidized purine nucleobase lesion DNA N-glycosylase activity; GO:0003723,RNA binding; GO:0003735,structural constituent of ribosome; GO:0002181,cytoplasmic translation; GO:…	KH domain
Cluster-13228.66334	140.84	25.6967	-2.40488	down	--	unnamed protein product [Coffea canephora]	RecName: Full=Stress-response A/B barrel domain-containing protein At5g22580 {ECO:0000305}; AltName: Full=Uncharacterized protein At5g22580;	SubName: Full=Uncharacterized protein {ECO:0000313|EMBL:CDP06974.1};	--	GO:0009507,chloroplast; GO:0046872,metal ion binding	--
Cluster-13228.75635	44.91	103.97	1.25903	up	K01703 3-isopropylmalate/(R)-2-methylmalate dehydratase large subunit [EC:4.2.1.33 4.2.1.35] | (RefSeq) 3-isopropylmalate dehydratase large subunit, chloroplastic (A)	unnamed protein product [Coffea canephora]	RecName: Full=3-isopropylmalate dehydratase large subunit, chloroplastic; EC=4.2.1.33; AltName: Full=AtLEUC; AltName: Full=Isopropylmalate isomerase large subunit 1; Short=AtIIL1; Flags: Precursor;	SubName: Full=Uncharacterized protein {ECO:0000313|EMBL:CDO99322.1};	3-isopropylmalate dehydratase (aconitase superfamily)	GO:0009507,chloroplast; GO:0009570,chloroplast stroma; GO:0009536,plastid; GO:0003861,3-isopropylmalate dehydratase activity; GO:0051539,4 iron, 4 sulfur cluster binding; GO:0050486,intramolecular transferase activity, transferring hydroxy groups; GO:0046872,metal ion binding; GO:0019761,glucosinolate biosynthetic process; GO:0009098,leucine biosynthetic process; GO:0046686,response to cadmium ion	Aconitase family (aconitate hydratase)
Cluster-13228.74960	9.51667	1767.14	7.48861	up	--	--	--	--	--	--	--
Cluster-13228.104705	10.86	49.2733	2.2307	up	K01322 prolyl oligopeptidase [EC:3.4.21.26] | (RefSeq) prolyl endopeptidase-like (A)	prolyl oligopeptidase [Coffea arabica]	RecName: Full=Acylamino-acid-releasing enzyme 2 {ECO:0000305}; Short=AARE2 {ECO:0000305}; EC=3.4.19.1 {ECO:0000305};	SubName: Full=Prolyl oligopeptidase {ECO:0000313|EMBL:AEX58648.1};	Predicted serine protease	GO:0005737,cytoplasm; GO:0004252,serine-type endopeptidase activity	Prolyl oligopeptidase family
Cluster-13228.80551	318.213	71.2	-2.12096	down	--	--	--	--	--	--	--
Cluster-13228.95738	1.10667	32.2067	4.90625	up	K14486 auxin response factor | (RefSeq) auxin response factor 5 (A)	unnamed protein product [Coffea canephora]	RecName: Full=Auxin response factor 5; AltName: Full=Auxin-responsive protein IAA24; AltName: Full=Transcription factor MONOPTEROS;	RecName: Full=Auxin response factor {ECO:0000256|RuleBase:RU004561};	--	GO:0016020,membrane; GO:0005634,nucleus; GO:0003700,DNA-binding transcription factor activity; GO:0042802,identical protein binding; GO:0044212,transcription regulatory region DNA binding; GO:0009734,auxin-activated signaling pathway; GO:0009793,embryo development ending in seed dormancy; GO:0009908,flower development; GO:0010305,leaf vascular tissue pattern formation; GO:0009942,longitudinal axi…	AUX/IAA family
Cluster-13228.79907	297.61	137.91	-1.06371	down	K09286 EREBP-like factor | (RefSeq) ethylene-responsive transcription factor 2 (A)	ethylene response factor 10 [Coffea arabica]	RecName: Full=Ethylene-responsive transcription factor 2; Short=NsERF2; AltName: Full=Ethylene-responsive element-binding factor 2; Short=EREBP-2;	SubName: Full=ERF transcription factor 09 {ECO:0000313|EMBL:AHB33880.1}; SubName: Full=Ethylene response factor 10 {ECO:0000313|EMBL:AHA93900.1};	--	GO:0005634,nucleus; GO:0003677,DNA binding; GO:0003700,DNA-binding transcription factor activity; GO:0006952,defense response; GO:0009873,ethylene-activated signaling pathway; GO:0006351,transcription, DNA-templated	AP2 domain
Cluster-13228.75073	15.0267	4.36	-1.73221	down	K22614 NLR family CARD domain-containing protein 3 | (RefSeq) protein TORNADO 1-like (A)	unnamed protein product [Coffea canephora]	RecName: Full=Protein TORNADO 1; AltName: Full=Protein LOPPED 1;	SubName: Full=Uncharacterized protein {ECO:0000313|EMBL:CDP13751.1};	LRR-containing protein	GO:0016021,integral component of membrane; GO:0005525,GTP binding; GO:0016787,hydrolase activity; GO:0009926,auxin polar transport; GO:0009734,auxin-activated signaling pathway; GO:0010540,basipetal auxin transport; GO:0009965,leaf morphogenesis; GO:0010305,leaf vascular tissue pattern formation; GO:0009933,meristem structural organization; GO:0009825,multidimensional cell growth; GO:0009956,radi…	Ras family
Cluster-13228.79294	540.943	1057.65	1.01458	up	K03231 elongation factor 1-alpha | (RefSeq) elongation factor 1-alpha-like (A)	hypothetical protein CUMW_119970, partial [Citrus unshiu]	RecName: Full=Elongation factor 1-alpha; Short=EF-1-alpha;	SubName: Full=Putative elongation factor 1-alpha-like {ECO:0000313|EMBL:JAP30578.1};	Translation elongation factor EF-1 alpha/Tu	GO:0005737,cytoplasm; GO:0005622,intracellular; GO:0005525,GTP binding; GO:0003924,GTPase activity; GO:0003746,translation elongation factor activity	50S ribosome-binding GTPase
Cluster-13228.67349	4.03667	16.6067	2.0922	up	K00036 glucose-6-phosphate 1-dehydrogenase [EC:1.1.1.49 1.1.1.363] | (RefSeq) G6PD, g6pdh; glucose-6-phosphate 1-dehydrogenase, cytoplasmic isoform-like (A)	glucose-6-phosphate 1-dehydrogenase, cytoplasmic isoform [Solanum tuberosum]	RecName: Full=Glucose-6-phosphate 1-dehydrogenase, cytoplasmic isoform; Short=G6PD; EC=1.1.1.49;	RecName: Full=Glucose-6-phosphate 1-dehydrogenase {ECO:0000256|RuleBase:RU362120}; EC=1.1.1.49 {ECO:0000256|RuleBase:RU362120};	Glucose-6-phosphate 1-dehydrogenase	GO:0005737,cytoplasm; GO:0004345,glucose-6-phosphate dehydrogenase activity; GO:0050661,NADP binding; GO:0006006,glucose metabolic process; GO:0006098,pentose-phosphate shunt	Glucose-6-phosphate dehydrogenase, NAD binding domain
Cluster-13228.70853	15.66	50.1833	1.72894	up	K01754 threonine dehydratase [EC:4.3.1.19] | (RefSeq) threonine dehydratase biosynthetic, chloroplastic (A)	PREDICTED: threonine dehydratase biosynthetic, chloroplastic-like [Erythranthe guttata]	RecName: Full=Threonine dehydratase biosynthetic, chloroplastic; EC=4.3.1.19; AltName: Full=Threonine deaminase; Short=TD; Flags: Precursor;	RecName: Full=Threonine dehydratase {ECO:0000256|RuleBase:RU362012}; EC=4.3.1.19 {ECO:0000256|RuleBase:RU362012}; AltName: Full=Threonine deaminase {ECO:0000256|RuleBase:RU362012};	Threonine/serine dehydratases	GO:0009507,chloroplast; GO:0004794,L-threonine ammonia-lyase activity; GO:0030170,pyridoxal phosphate binding; GO:0009097,isoleucine biosynthetic process	C-terminal regulatory domain of Threonine dehydratase
Cluster-13228.80869	73.3233	161.623	1.18709	up	K15280 solute carrier family 35, member C2 | (RefSeq) solute carrier, DMT family (A)	unnamed protein product [Coffea canephora]	RecName: Full=Probable sugar phosphate/phosphate translocator At4g32390;	SubName: Full=Uncharacterized protein {ECO:0000313|EMBL:CDP13499.1};	Glucose-6-phosphate/phosphate and phosphoenolpyruvate/phosphate antiporter	GO:0005768,endosome; GO:0005794,Golgi apparatus; GO:0016021,integral component of membrane; GO:0005802,trans-Golgi network; GO:0008643,carbohydrate transport	EamA-like transporter family
Cluster-13228.79991	657.973	304.84	-1.06277	down	K09503 DnaJ homolog subfamily A member 2 | (RefSeq) dnaJ protein homolog (A)	PREDICTED: dnaJ protein homolog [Theobroma cacao]	RecName: Full=DnaJ protein homolog; AltName: Full=DNAJ-1; Flags: Precursor;	SubName: Full=DNAJ {ECO:0000313|EMBL:EOY19294.1};	Molecular chaperone (DnaJ superfamily)	GO:0005886,plasma membrane; GO:0005524,ATP binding; GO:0031072,heat shock protein binding; GO:0046872,metal ion binding; GO:0051082,unfolded protein binding; GO:0006457,protein folding; GO:0009408,response to heat	Hydrogenase/urease nickel incorporation, metallochaperone, hypA
Cluster-13228.90773	38.3267	5.69667	-2.69621	down	K14773 U3 small nucleolar RNA-associated protein 23 | (RefSeq) rRNA-processing protein UTP23 homolog isoform X1 (A)	unnamed protein product [Coffea canephora]	RecName: Full=BURP domain-containing protein BNM2A {ECO:0000303|PubMed:19714473}; AltName: Full=Brassica napus microspore-derived embryo protein 2 {ECO:0000303|PubMed:9790599}; Short=BNM2 {ECO:0000303|PubMed:9790599}; Flags: Precursor;	SubName: Full=Uncharacterized protein {ECO:0000313|EMBL:CDP02904.1};	Uncharacterized proteins of PilT N-term./Vapc superfamily	GO:0000326,protein storage vacuole	PIN like domain
Cluster-13228.130355	119.683	4.25333	-4.77589	down	--	unnamed protein product [Coffea canephora]	RecName: Full=Vascular-related unknown protein 1 {ECO:0000303|PubMed:24567189};	SubName: Full=Uncharacterized protein {ECO:0000313|EMBL:CDP11793.1};	--	GO:0005829,cytosol; GO:0005634,nucleus; GO:0010089,xylem development	--
Cluster-13228.78879	142.05	23.9367	-2.52543	down	K01858 myo-inositol-1-phosphate synthase [EC:5.5.1.4] | (RefSeq) inositol-3-phosphate synthase (A)	PREDICTED: inositol-3-phosphate synthase [Nicotiana tomentosiformis]	RecName: Full=Inositol-3-phosphate synthase; Short=MIP synthase; EC=5.5.1.4; AltName: Full=Myo-inositol 1-phosphate synthase; Short=IPS; Short=MI-1-P synthase;	SubName: Full=inositol-3-phosphate synthase {ECO:0000313|RefSeq:XP_016440786.1};	Myo-inositol-1-phosphate synthase	GO:0005737,cytoplasm; GO:0004512,inositol-3-phosphate synthase activity; GO:0006021,inositol biosynthetic process; GO:0008654,phospholipid biosynthetic process	Myo-inositol-1-phosphate synthase
Cluster-13228.101914	19.8	121.69	2.65765	up	--	--	--	--	--	--	--
Cluster-13228.79730	17.0233	55.3167	1.74934	up	K01669 deoxyribodipyrimidine photo-lyase [EC:4.1.99.3] | (RefSeq) blue-light photoreceptor PHR2-like (A)	photolyase/blue-light receptor 2 [Camellia oleifera]	RecName: Full=Blue-light photoreceptor PHR2;	SubName: Full=Photolyase/blue-light receptor 2 {ECO:0000313|EMBL:ANN22415.1};	Deoxyribodipyrimidine photolyase/cryptochrome	GO:0009881,photoreceptor activity; GO:0018298,protein-chromophore linkage	DNA photolyase
Cluster-13228.86818	30.2333	1.17	-4.62824	down	K03542 photosystem II 22kDa protein | (RefSeq) photosystem II 22 kDa protein, chloroplastic (A)	PREDICTED: photosystem II 22 kDa protein, chloroplastic [Vitis vinifera]	RecName: Full=Photosystem II 22 kDa protein, chloroplastic; AltName: Full=CP22; Flags: Precursor;	SubName: Full=Uncharacterized protein {ECO:0000313|EMBL:CBI19017.3};	--	GO:0009535,chloroplast thylakoid membrane; GO:0016021,integral component of membrane; GO:0009523,photosystem II; GO:0015979,photosynthesis	Chlorophyll A-B binding protein
Cluster-13228.76619	59.1267	234.82	2.02345	up	K14504 xyloglucan:xyloglucosyl transferase TCH4 [EC:2.4.1.207] | (RefSeq) xyloglucan endotransglucosylase/hydrolase protein 22-like isoform X1 (A)	xyloglucan endotransglucosylase/hydrolase protein 22 [Quercus suber]	RecName: Full=Xyloglucan endotransglucosylase/hydrolase protein 22; Short=At-XTH22; Short=XTH-22; EC=2.4.1.207; AltName: Full=Touch protein 4; Flags: Precursor;	RecName: Full=Xyloglucan endotransglucosylase/hydrolase {ECO:0000256|RuleBase:RU361120}; EC=2.4.1.207 {ECO:0000256|RuleBase:RU361120};	--	GO:0048046,apoplast; GO:0005618,cell wall; GO:0005794,Golgi apparatus; GO:0004553,hydrolase activity, hydrolyzing O-glycosyl compounds; GO:0016762,xyloglucan:xyloglucosyl transferase activity; GO:0042546,cell wall biogenesis; GO:0009664,plant-type cell wall organization; GO:0009733,response to auxin; GO:0009741,response to brassinosteroid; GO:0009409,response to cold; GO:0009408,response to heat;…	Glycosyl hydrolases family 16
Cluster-13228.80121	349.937	1973.64	2.53274	up	--	PREDICTED: uncharacterized protein LOC104424307 [Eucalyptus grandis]	--	SubName: Full=Uncharacterized protein {ECO:0000313|EMBL:KCW46226.1};	--	--	Hydrophobic seed protein
Cluster-13228.54317	3.56667	36.11	3.38555	up	K13065 shikimate O-hydroxycinnamoyltransferase [EC:2.3.1.133] | (RefSeq) vinorine synthase-like (A)	unnamed protein product [Coffea canephora]	RecName: Full=Vinorine synthase; EC=2.3.1.160;	SubName: Full=Uncharacterized protein {ECO:0000313|EMBL:CDP08574.1};	--	GO:0050636,vinorine synthase activity; GO:0009820,alkaloid metabolic process	Transferase family
Cluster-13228.61714	5.13667	75.2133	3.91127	up	--	unnamed protein product [Coffea canephora]	--	SubName: Full=Uncharacterized protein {ECO:0000313|EMBL:CDP17192.1};	--	GO:0016021,integral component of membrane	Hypoxia induced protein conserved region
Cluster-13228.87499	33.6233	335.727	3.34517	up	--	--	--	--	--	--	--
Cluster-13228.80458	45.2267	104.98	1.26248	up	K23136 fraxetin 5-hydroxylase [EC:1.14.14.164] | (RefSeq) cytochrome P450 CYP82D47-like isoform X1 (A)	cytochrome P450 CYP82D47-like isoform X2 [Olea europaea var. sylvestris]	RecName: Full=Cytochrome P450 82A3; EC=1.14.-.-; AltName: Full=Cytochrome P450 CP6;	SubName: Full=Uncharacterized protein {ECO:0000313|EMBL:CDP07595.1};	Cytochrome P450 CYP2 subfamily	GO:0016020,membrane; GO:0020037,heme binding; GO:0005506,iron ion binding; GO:0016709,oxidoreductase activity, acting on paired donors, with incorporation or reduction of molecular oxygen, NAD(P)H as one donor, and incorporation of one atom of oxygen; GO:0044550,secondary metabolite biosynthetic process	Cytochrome P450
Cluster-13228.77480	418.177	3420.9	3.00577	up	--	--	--	--	--	--	--
Cluster-13228.76762	7.69	188.33	4.6353	up	--	--	--	--	--	--	--
Cluster-13228.85777	2.61	46.2967	4.20263	up	K15718 linoleate 9S-lipoxygenase [EC:1.13.11.58] | (RefSeq) probable linoleate 9S-lipoxygenase 5 isoform X2 (A)	unnamed protein product [Coffea canephora]	RecName: Full=Linoleate 9S-lipoxygenase 5; EC=1.13.11.58; AltName: Full=Lipoxygenase 5; Short=AtLOX5;	RecName: Full=Lipoxygenase {ECO:0000256|RuleBase:RU003975}; EC=1.13.11.- {ECO:0000256|RuleBase:RU003975};	--	GO:0009507,chloroplast; GO:1990136,linoleate 9S-lipoxygenase activity; GO:0046872,metal ion binding; GO:0010311,lateral root formation; GO:0034440,lipid oxidation; GO:1900366,negative regulation of defense response to insect; GO:0031408,oxylipin biosynthetic process; GO:0048364,root development	Lipoxygenase
Cluster-13228.99309	2.86	33.29	3.58628	up	K13420 LRR receptor-like serine/threonine-protein kinase FLS2 [EC:2.7.11.1] | (RefSeq) probable LRR receptor-like serine/threonine-protein kinase At3g47570 (A)	hypothetical protein LSAT_3X60720 [Lactuca sativa]	RecName: Full=Probable leucine-rich repeat receptor-like protein kinase At1g35710; EC=2.7.11.1; Flags: Precursor;	SubName: Full=Uncharacterized protein {ECO:0000313|EMBL:PIA33998.1};	--	GO:0016021,integral component of membrane; GO:0005524,ATP binding; GO:0004674,protein serine/threonine kinase activity	Leucine Rich Repeat
Cluster-13228.78161	10.22	82.74	3.05583	up	--	PREDICTED: S-norcoclaurine synthase 2-like [Nicotiana attenuata]	RecName: Full=S-norcoclaurine synthase; EC=4.2.1.78 {ECO:0000269|PubMed:15447655, ECO:0000269|PubMed:17696451, ECO:0000269|PubMed:19004827}; Flags: Precursor;	SubName: Full=Uncharacterized protein {ECO:0000313|EnsemblPlants:PGSC0003DMT400071846};	--	GO:0050474,(S)-norcoclaurine synthase activity; GO:0009820,alkaloid metabolic process; GO:0006952,defense response; GO:0009607,response to biotic stimulus	Pathogenesis-related protein Bet v I family
Cluster-13228.75876	14.0367	293.273	4.4104	up	--	uncharacterized protein LOC109279843 precursor [Vitis vinifera]	RecName: Full=Non-specific lipid-transfer protein 2; Short=LTP 2;	SubName: Full=non-specific lipid-transfer protein 2 {ECO:0000313|RefSeq:XP_018847114.1};	--	GO:0008289,lipid binding; GO:0006869,lipid transport	Probable lipid transfer
Cluster-13228.101967	17.6133	68.35	2.00127	up	K00430 peroxidase [EC:1.11.1.7] | (RefSeq) peroxidase 4-like (A)	putative secretory peroxidase [Catharanthus roseus]	RecName: Full=Peroxidase 4 {ECO:0000250|UniProtKB:Q42578}; EC=1.11.1.7; Flags: Precursor;	RecName: Full=Peroxidase {ECO:0000256|RuleBase:RU362060, ECO:0000256|SAAS:SAAS00709852}; EC=1.11.1.7 {ECO:0000256|RuleBase:RU362060, ECO:0000256|SAAS:SAAS00709852};	--	GO:0005576,extracellular region; GO:0020037,heme binding; GO:0046872,metal ion binding; GO:0004601,peroxidase activity; GO:0042744,hydrogen peroxide catabolic process; GO:0006979,response to oxidative stress	Peroxidase
Cluster-13228.41357	66.9	11.87	-2.44399	down	K20623 typhasterol/6-deoxotyphasterol 2alpha-hydroxylase | (RefSeq) cytochrome P450 71A1-like (A)	cytochrome P450 71A1-like [Olea europaea var. sylvestris]	RecName: Full=Flavonoid 3'-monooxygenase; EC=1.14.13.21; AltName: Full=Cytochrome P450 75B1; AltName: Full=Flavonoid 3'-hydroxylase; Short=AtF3'H; AltName: Full=Protein TRANSPARENT TESTA 7;	SubName: Full=flavonoid 3'-monooxygenase-like {ECO:0000313|RefSeq:XP_009766074.1};	Cytochrome P450 CYP2 subfamily	GO:0005789,endoplasmic reticulum membrane; GO:0016021,integral component of membrane; GO:0016020,membrane; GO:0016711,flavonoid 3'-monooxygenase activity; GO:0020037,heme binding; GO:0005506,iron ion binding; GO:0009813,flavonoid biosynthetic process; GO:0009733,response to auxin; GO:0044550,secondary metabolite biosynthetic process	Cytochrome P450
Cluster-13228.82541	12.7533	0.256667	-5.6067	down	K04733 interleukin-1 receptor-associated kinase 4 [EC:2.7.11.1] | (RefSeq) probable serine/threonine-protein kinase PBL3 (A)	unnamed protein product [Coffea canephora]	RecName: Full=Probable serine/threonine-protein kinase PBL3 {ECO:0000305}; EC=2.7.11.1 {ECO:0000305}; AltName: Full=PBS1-like protein 3 {ECO:0000303|PubMed:20413097}; AltName: Full=Protein kinase 2B {ECO:0000305};	SubName: Full=Uncharacterized protein {ECO:0000313|EMBL:CDP00299.1};	Serine/threonine protein kinase	GO:0005737,cytoplasm; GO:0005634,nucleus; GO:0005886,plasma membrane; GO:0005524,ATP binding; GO:0004675,transmembrane receptor protein serine/threonine kinase activity; GO:0007166,cell surface receptor signaling pathway; GO:0006952,defense response; GO:0006468,protein phosphorylation	Protein kinase domain
Cluster-13228.134868	80.22	2.03	-5.26669	down	K04733 interleukin-1 receptor-associated kinase 4 [EC:2.7.11.1] | (RefSeq) F15H18.11 (A)	PREDICTED: transcription factor BEE 3-like [Nicotiana tomentosiformis]	RecName: Full=Transcription factor BEE 1; AltName: Full=Basic helix-loop-helix protein 44; Short=AtbHLH44; Short=bHLH 44; AltName: Full=Protein Brassinosteroid enhanced expression 1; AltName: Full=Transcription factor EN 77; AltName: Full=bHLH transcription factor bHLH044;	SubName: Full=transcription factor BEE 3-like {ECO:0000313|RefSeq:XP_016485602.1};	--	GO:0005634,nucleus; GO:0003677,DNA binding; GO:0003700,DNA-binding transcription factor activity; GO:0046983,protein dimerization activity; GO:1902448,positive regulation of shade avoidance; GO:0006355,regulation of transcription, DNA-templated; GO:0006351,transcription, DNA-templated	Helix-loop-helix DNA-binding domain
Cluster-13228.77549	69.61	28.1433	-1.25623	down	K12175 COP9 signalosome complex subunit 1 | (RefSeq) probable methyltransferase PMT15 (A)	unnamed protein product [Coffea canephora]	RecName: Full=Probable methyltransferase PMT14; EC=2.1.1.-;	SubName: Full=Uncharacterized protein {ECO:0000313|EMBL:CDP12957.1};	--	GO:0005737,cytoplasm; GO:0005768,endosome; GO:0005794,Golgi apparatus; GO:0000139,Golgi membrane; GO:0016021,integral component of membrane; GO:0009505,plant-type cell wall; GO:0005802,trans-Golgi network; GO:0005774,vacuolar membrane; GO:0008757,S-adenosylmethionine-dependent methyltransferase activity; GO:0032259,methylation	Methyltransferase domain
Cluster-13228.53185	7.54667	131.983	4.16554	up	K22763 deubiquitinase DESI2 [EC:3.4.19.12] | (Kazusa) Lj2g3v1989220.3; - (A)	unnamed protein product [Coffea canephora]	RecName: Full=Nudix hydrolase 2; Short=AtNUDT2; EC=3.6.1.-; AltName: Full=ADP-ribose pyrophosphatase; EC=3.6.1.13; AltName: Full=NADH pyrophosphatase; EC=3.6.1.22;	SubName: Full=Uncharacterized protein {ECO:0000313|EMBL:CDP20350.1};	Predicted NUDIX hydrolase FGF-2 and related proteins	GO:0047631,ADP-ribose diphosphatase activity; GO:0046872,metal ion binding; GO:0051287,NAD binding; GO:0000210,NAD+ diphosphatase activity; GO:0006979,response to oxidative stress	NUDIX domain
Cluster-13228.73411	122.563	265.127	1.14988	up	K09873 aquaporin TIP | (RefSeq) aquaporin TIP4-1 (A)	putative tonoplast intrinsic protein [Camellia sinensis]	RecName: Full=Aquaporin TIP4-1; AltName: Full=Epsilon-tonoplast intrinsic protein; Short=Epsilon-TIP; AltName: Full=Tonoplast intrinsic protein 4-1; Short=AtTIP4;1;	SubName: Full=Putative tonoplast intrinsic protein {ECO:0000313|EMBL:ACV60358.1};	Aquaporin (major intrinsic protein family)	GO:0042807,central vacuole; GO:0005887,integral component of plasma membrane; GO:0009705,plant-type vacuole membrane; GO:0015250,water channel activity; GO:0034220,ion transmembrane transport	Major intrinsic protein
Cluster-13228.54440	0.29	48.5667	7.47559	up	K13065 shikimate O-hydroxycinnamoyltransferase [EC:2.3.1.133] | (RefSeq) shikimate O-hydroxycinnamoyltransferase (A)	unnamed protein product [Coffea canephora]	RecName: Full=Shikimate O-hydroxycinnamoyltransferase; EC=2.3.1.133; AltName: Full=Hydroxycinnamoyl transferase; AltName: Full=Hydroxycinnamoyl-Coenzyme A shikimate/quinate hydroxycinnamoyltransferase;	SubName: Full=Uncharacterized protein {ECO:0000313|EMBL:CDO98242.1};	--	GO:0047172,shikimate O-hydroxycinnamoyltransferase activity	Transferase family
Cluster-13228.49436	21.2733	71.92	1.80289	up	K18211 synaptosomal-associated protein 25 | (RefSeq) SNAP25 homologous protein SNAP33 (A)	soluble N-ethylmaleimide-sensitive factor adaptor protein 33 [Vincetoxicum mongolicum]	RecName: Full=SNAP25 homologous protein SNAP33 {ECO:0000303|PubMed:12746539}; Short=AtSNAP33 {ECO:0000303|PubMed:12746539}; AltName: Full=Snap25a {ECO:0000303|PubMed:11718726}; AltName: Full=Synaptosomal-associated protein SNAP25-like 1 {ECO:0000303|PubMed:11718726}; Short=SNAP-25-like protein 1 {ECO:0000303|PubMed:11718726};	SubName: Full=Soluble N-ethylmaleimide-sensitive factor adaptor protein 33 {ECO:0000313|EMBL:ALH22085.1};	SNAP-25 (synaptosome-associated protein) component of SNARE complex	GO:0009504,cell plate; GO:0009507,chloroplast; GO:0016021,integral component of membrane; GO:0005886,plasma membrane; GO:0005484,SNAP receptor activity; GO:0000911,cytokinesis by cell plate formation; GO:0061025,membrane fusion; GO:0015031,protein transport; GO:0009737,response to abscisic acid; GO:0009612,response to mechanical stimulus; GO:0051707,response to other organism; GO:0016192,vesicle-…	Autophagy protein 16 (ATG16)
Cluster-13228.84455	95.57	31.6367	-1.54791	down	K20562 biphenyl-4-hydroxylase | (RefSeq) cytochrome P450 CYP736A12-like (A)	unnamed protein product [Coffea canephora]	RecName: Full=Cytochrome P450 CYP736A12; EC=1.14.-.-;	SubName: Full=Uncharacterized protein {ECO:0000313|EMBL:CDP18035.1};	Cytochrome P450 CYP2 subfamily	GO:0016021,integral component of membrane; GO:0020037,heme binding; GO:0005506,iron ion binding; GO:0004497,monooxygenase activity; GO:0016705,oxidoreductase activity, acting on paired donors, with incorporation or reduction of molecular oxygen	Cytochrome P450
Cluster-13228.76066	110.287	41.01	-1.37761	down	K00008 L-iditol 2-dehydrogenase [EC:1.1.1.14] | (RefSeq) sorbitol dehydrogenase (A)	sorbitol dehydrogenase [Arachis duranensis]	RecName: Full=Sorbitol dehydrogenase; EC=1.1.1.14; AltName: Full=L-iditol 2-dehydrogenase;	SubName: Full=Uncharacterized protein {ECO:0000313|EMBL:KCW46372.1};	Sorbitol dehydrogenase	GO:0005737,cytoplasm; GO:0005829,cytosol; GO:0031966,mitochondrial membrane; GO:0005886,plasma membrane; GO:0009506,plasmodesma; GO:0003939,L-iditol 2-dehydrogenase activity; GO:0008270,zinc ion binding	Zinc-binding dehydrogenase
Cluster-13228.90537	55.1933	216.587	2.01073	up	--	--	--	--	--	--	--
Cluster-13228.69566	27.49	9.49333	-1.48466	down	K12121 phytochrome B | (RefSeq) phytochrome B (A)	PREDICTED: phytochrome B [Nicotiana attenuata]	RecName: Full=Phytochrome B;	RecName: Full=Phytochrome {ECO:0000256|PIRNR:PIRNR000084};	--	GO:0005622,intracellular; GO:0000155,phosphorelay sensor kinase activity; GO:0009881,photoreceptor activity; GO:0042803,protein homodimerization activity; GO:0009584,detection of visible light; GO:0018298,protein-chromophore linkage; GO:0017006,protein-tetrapyrrole linkage; GO:0009585,red, far-red light phototransduction; GO:0006355,regulation of transcription, DNA-templated; GO:0006351,transcrip…	PAS domain
Cluster-13228.64396	22.52	4.42333	-2.29937	down	K12447 UDP-sugar pyrophosphorylase [EC:2.7.7.64] | (RefSeq) uncharacterized protein LOC104808371 (A)	Retrovirus-related Pol polyprotein from transposon TNT 1-94 [Cajanus cajan]	RecName: Full=Retrovirus-related Pol polyprotein from transposon RE1; AltName: Full=Retro element 1 {ECO:0000303|PubMed:10689195}; Short=AtRE1 {ECO:0000303|PubMed:10689195}; Includes: RecName: Full=Protease RE1; EC=3.4.23.-; Includes: RecName: Full=Reverse transcriptase RE1; EC=2.7.7.49; Includes: RecName: Full=Endonuclease RE1;	SubName: Full=Retrovirus-related Pol polyprotein from transposon TNT 1-94 {ECO:0000313|EMBL:KYP39497.1};	FOG: Transposon-encoded proteins with TYA, reverse transcriptase, integrase domains in various combinations	GO:0004190,aspartic-type endopeptidase activity; GO:0004519,endonuclease activity; GO:0046872,metal ion binding; GO:0003676,nucleic acid binding; GO:0003964,RNA-directed DNA polymerase activity; GO:0015074,DNA integration; GO:0006310,DNA recombination	GAG-pre-integrase domain
Cluster-13228.77917	28.1833	103.683	1.92559	up	K19747 BAHD acyltransferase [EC:2.3.1.-] | (RefSeq) BAHD acyltransferase DCR (A)	protein SRC2 [Sesamum indicum]	--	SubName: Full=Uncharacterized protein {ECO:0000313|EMBL:CDP21817.1};	--	--	C2 domain
Cluster-13228.87846	59.9567	628.6	3.41423	up	--	--	--	--	--	--	--
Cluster-13228.69768	1.33	11.7233	3.1959	up	K04733 interleukin-1 receptor-associated kinase 4 [EC:2.7.11.1] | (RefSeq) receptor-like protein kinase FERONIA (A)	receptor-like protein kinase FERONIA [Sesamum indicum]	RecName: Full=Receptor-like protein kinase FERONIA; EC=2.7.11.1; AltName: Full=Protein SIRENE; Flags: Precursor;	SubName: Full=Serine/threonine protein kinase {ECO:0000313|EMBL:PIN11079.1}; EC=2.7.11.1 {ECO:0000313|EMBL:PIN11079.1};	Serine/threonine protein kinase	GO:0043680,filiform apparatus; GO:0016021,integral component of membrane; GO:0005622,intracellular; GO:0016020,membrane; GO:0005886,plasma membrane; GO:0009506,plasmodesma; GO:0005524,ATP binding; GO:0004672,protein kinase activity; GO:0004674,protein serine/threonine kinase activity; GO:0009738,abscisic acid-activated signaling pathway; GO:0009742,brassinosteroid mediated signaling pathway; GO:0…	Phosphotransferase enzyme family
Cluster-13228.93234	23.9933	62.1833	1.42153	up	K01899 succinyl-CoA synthetase alpha subunit [EC:6.2.1.4 6.2.1.5] | (RefSeq) succinyl-CoA ligase [ADP-forming] subunit alpha-2, mitochondrial (A)	unnamed protein product [Coffea canephora]	RecName: Full=Succinate--CoA ligase [ADP-forming] subunit alpha-2, mitochondrial {ECO:0000255|HAMAP-Rule:MF_03222}; EC=6.2.1.5 {ECO:0000255|HAMAP-Rule:MF_03222}; AltName: Full=Succinyl-CoA synthetase subunit alpha-2 {ECO:0000255|HAMAP-Rule:MF_03222}; Short=SCS-alpha-2 {ECO:0000255|HAMAP-Rule:MF_03222}; Flags: Precursor;	RecName: Full=Succinate--CoA ligase [ADP-forming] subunit alpha, mitochondrial {ECO:0000256|HAMAP-Rule:MF_03222}; EC=6.2.1.5 {ECO:0000256|HAMAP-Rule:MF_03222}; AltName: Full=Succinyl-CoA synthetase subunit alpha {ECO:0000256|HAMAP-Rule:MF_03222}; Short=SCS-alpha {ECO:0000256|HAMAP-Rule:MF_03222};	Succinyl-CoA synthetase, alpha subunit	GO:0005759,mitochondrial matrix; GO:0005739,mitochondrion; GO:0048037,cofactor binding; GO:0000166,nucleotide binding; GO:0004775,succinate-CoA ligase (ADP-forming) activity; GO:0004776,succinate-CoA ligase (GDP-forming) activity; GO:0006105,succinate metabolic process; GO:0006104,succinyl-CoA metabolic process; GO:0006099,tricarboxylic acid cycle	CoA binding domain
Cluster-13228.70867	28.0867	4.53667	-2.5771	down	K00924 kinase [EC:2.7.1.-] | (RefSeq) receptor-like protein kinase HSL1 (A)	unnamed protein product [Coffea canephora]	RecName: Full=Receptor protein-tyrosine kinase CEPR1 {ECO:0000303|PubMed:25324386}; EC=2.7.10.1 {ECO:0000255|PROSITE-ProRule:PRU10027}; AltName: Full=Protein C-TERMINALLY ENCODED PEPTIDE RECEPTOR 1 {ECO:0000303|PubMed:25324386}; AltName: Full=Protein XYLEM INTERMIXED WITH PHLOEM 1 {ECO:0000303|PubMed:21853254}; Flags: Precursor;	SubName: Full=Uncharacterized protein {ECO:0000313|EMBL:CDP00973.1};	--	GO:0016021,integral component of membrane; GO:0005886,plasma membrane; GO:0005524,ATP binding; GO:0042277,peptide binding; GO:0017046,peptide hormone binding; GO:0001653,peptide receptor activity; GO:0004674,protein serine/threonine kinase activity; GO:0004714,transmembrane receptor protein tyrosine kinase activity; GO:0010311,lateral root formation; GO:1902025,nitrate import; GO:1901333,positive…	Leucine Rich repeats (2 copies)
Cluster-13228.75755	121.04	21.6367	-2.43631	down	K02716 photosystem II oxygen-evolving enhancer protein 1 | (RefSeq) oxygen-evolving enhancer protein 1, chloroplastic-like (A)	PREDICTED: oxygen-evolving enhancer protein 1, chloroplastic-like [Nicotiana tabacum]	RecName: Full=Oxygen-evolving enhancer protein 1, chloroplastic; Short=OEE1; AltName: Full=33 kDa subunit of oxygen evolving system of photosystem II; AltName: Full=33 kDa thylakoid membrane protein; AltName: Full=OEC 33 kDa subunit; Flags: Precursor;	SubName: Full=oxygen-evolving enhancer protein 1, chloroplastic-like {ECO:0000313|RefSeq:XP_016491746.1};	--	GO:0009535,chloroplast thylakoid membrane; GO:0019898,extrinsic component of membrane; GO:0016021,integral component of membrane; GO:0009654,photosystem II oxygen evolving complex; GO:0005509,calcium ion binding; GO:0015979,photosynthesis; GO:0042549,photosystem II stabilization	Manganese-stabilising protein / photosystem II polypeptide
Cluster-13228.85797	30.85	118.557	1.9885	up	K13429 chitin elicitor receptor kinase 1 | (RefSeq) chitin elicitor receptor kinase 1-like isoform X1 (A)	PREDICTED: cytochrome b561 and DOMON domain-containing protein At5g47530-like [Nicotiana sylvestris]	RecName: Full=Cytochrome b561 and DOMON domain-containing protein At5g47530; AltName: Full=Protein b561A.tha10; Flags: Precursor;	SubName: Full=cytochrome b561 and DOMON domain-containing protein At5g47530-like {ECO:0000313|RefSeq:XP_009774831.1};	Predicted membrane protein, contains DoH and Cytochrome b-561/ferric reductase transmembrane domains	GO:0016021,integral component of membrane; GO:0046872,metal ion binding; GO:0055114,oxidation-reduction process	Eukaryotic cytochrome b561
Cluster-13228.90008	7.31667	49.3933	2.80236	up	K20772 1-aminocyclopropane-1-carboxylate synthase 1/2/6 [EC:4.4.1.14] | (RefSeq) acs2; 1-aminocyclopropane-1-carboxylate synthase-like (A)	unnamed protein product [Coffea canephora]	RecName: Full=1-aminocyclopropane-1-carboxylate synthase; Short=ACC synthase; EC=4.4.1.14; AltName: Full=S-adenosyl-L-methionine methylthioadenosine-lyase;	SubName: Full=Uncharacterized protein {ECO:0000313|EMBL:CDP12072.1};	1-aminocyclopropane-1-carboxylate synthase, and related proteins	GO:0016847,1-aminocyclopropane-1-carboxylate synthase activity; GO:0030170,pyridoxal phosphate binding; GO:0009693,ethylene biosynthetic process; GO:0009835,fruit ripening	Aminotransferase class I and II
Cluster-13228.130113	55.8367	5.67667	-3.25664	down	K18980 2-methylene-furan-3-one reductase [EC:1.3.1.105] | (RefSeq) 2-methylene-furan-3-one reductase-like (A)	putative quinone oxidoreductase-like protein [Gardenia jasminoides]	RecName: Full=2-methylene-furan-3-one reductase; EC=1.3.1.105 {ECO:0000269|PubMed:16517758}; AltName: Full=Enone oxidoreductase; Short=SlEO; Flags: Precursor;	SubName: Full=Putative quinone oxidoreductase-like protein {ECO:0000313|EMBL:AIX10953.1};	Zinc-binding oxidoreductase	GO:0009507,chloroplast; GO:0102978,furaneol oxidoreductase activity; GO:0008270,zinc ion binding	Alanine dehydrogenase/PNT, C-terminal domain
Cluster-13228.79995	665.097	241.257	-1.43744	down	K00430 peroxidase [EC:1.11.1.7] | (RefSeq) peroxidase 42-like (A)	peroxidase [Catharanthus roseus]	RecName: Full=Peroxidase 42; Short=Atperox P42; EC=1.11.1.7; AltName: Full=ATP1a/ATP1b; AltName: Full=PRXR1; Flags: Precursor;	RecName: Full=Peroxidase {ECO:0000256|RuleBase:RU362060, ECO:0000256|SAAS:SAAS00709852}; EC=1.11.1.7 {ECO:0000256|RuleBase:RU362060, ECO:0000256|SAAS:SAAS00709852};	--	GO:0005576,extracellular region; GO:0009505,plant-type cell wall; GO:0009506,plasmodesma; GO:0020037,heme binding; GO:0046872,metal ion binding; GO:0004601,peroxidase activity; GO:0042744,hydrogen peroxide catabolic process; GO:0009664,plant-type cell wall organization; GO:0006979,response to oxidative stress; GO:0048511,rhythmic process	Peroxidase
Cluster-13228.85886	113.287	3.13333	-5.12065	down	K11517 (S)-2-hydroxy-acid oxidase [EC:1.1.3.15] | (RefSeq) peroxisomal (S)-2-hydroxy-acid oxidase (A)	hypothetical protein POPTR_011G112700v3 [Populus trichocarpa]	RecName: Full=Peroxisomal (S)-2-hydroxy-acid oxidase; EC=1.1.3.15; AltName: Full=Glycolate oxidase; Short=GOX; AltName: Full=Short chain alpha-hydroxy acid oxidase;	SubName: Full=Glycolate oxidase family protein {ECO:0000313|EMBL:EEE98082.1};	Glycolate oxidase	GO:0005777,peroxisome; GO:0010181,FMN binding; GO:0052853,long-chain-(S)-2-hydroxy-long-chain-acid oxidase activity; GO:0052854,medium-chain-(S)-2-hydroxy-acid oxidase activity; GO:0052852,very-long-chain-(S)-2-hydroxy-acid oxidase activity; GO:0009854,oxidative photosynthetic carbon pathway	FMN-dependent dehydrogenase
Cluster-13228.107249	23.3767	76.4133	1.75535	up	K00059 3-oxoacyl-[acyl-carrier protein] reductase [EC:1.1.1.100] | (RefSeq) 3-oxoacyl-[acyl-carrier-protein] reductase 4-like (A)	unnamed protein product [Coffea canephora]	RecName: Full=3-oxoacyl-[acyl-carrier-protein] reductase, chloroplastic; EC=1.1.1.100; AltName: Full=3-ketoacyl-acyl carrier protein reductase; Flags: Precursor;	SubName: Full=Uncharacterized protein {ECO:0000313|EMBL:CDP13307.1};	Mitochondrial/plastidial beta-ketoacyl-ACP reductase	GO:0009507,chloroplast; GO:0102131,3-oxo-glutaryl-[acp] methyl ester reductase activity; GO:0102132,3-oxo-pimeloyl-[acp] methyl ester reductase activity; GO:0004316,3-oxoacyl-[acyl-carrier-protein] reductase (NADPH) activity; GO:0051287,NAD binding; GO:0006633,fatty acid biosynthetic process	KR domain
Cluster-13228.88514	71.8733	27.7267	-1.32436	down	K16055 trehalose 6-phosphate synthase/phosphatase [EC:2.4.1.15 3.1.3.12] | (RefSeq) alpha,alpha-trehalose-phosphate synthase [UDP-forming] 6 (A)	PREDICTED: alpha,alpha-trehalose-phosphate synthase [UDP-forming]	RecName: Full=Alpha,alpha-trehalose-phosphate synthase [UDP-forming] 6; EC=2.4.1.15; AltName: Full=Trehalose-6-phosphate synthase 6; Short=AtTPS6;	SubName: Full=alpha,alpha-trehalose-phosphate synthase [UDP-forming] 6-like {ECO:0000313|RefSeq:XP_016491153.1};	Trehalose-6-phosphate synthase component TPS1 and related subunits	GO:0005737,cytoplasm; GO:0003825,alpha,alpha-trehalose-phosphate synthase (UDP-forming) activity; GO:0004805,trehalose-phosphatase activity; GO:0005992,trehalose biosynthetic process; GO:0070413,trehalose metabolism in response to stress	haloacid dehalogenase-like hydrolase
Cluster-13228.92543	6.93	26.28	1.97329	up	K15227 arogenate dehydrogenase (NADP+), plant [EC:1.3.1.78] | (RefSeq) arogenate dehydrogenase 2, chloroplastic-like (A)	unnamed protein product [Coffea canephora]	RecName: Full=Protein SRG1; Short=AtSRG1; AltName: Full=Protein SENESCENCE-RELATED GENE 1;	SubName: Full=Uncharacterized protein {ECO:0000313|EMBL:CDP10482.1};	Iron/ascorbate family oxidoreductases	GO:0046872,metal ion binding; GO:0016682,oxidoreductase activity, acting on diphenols and related substances as donors, oxygen as acceptor; GO:0010150,leaf senescence	2OG-Fe(II) oxygenase superfamily
Cluster-13228.105569	21.97	2.08333	-3.34985	down	K01193 beta-fructofuranosidase [EC:3.2.1.26] | (RefSeq) LOC109747879; beta-fructofuranosidase, insoluble isoenzyme 3-like (A)	hypothetical protein CDL12_14752 [Handroanthus impetiginosus]	RecName: Full=UPF0481 protein At3g47200;	SubName: Full=Uncharacterized protein {ECO:0000313|EMBL:PIN12634.1};	--	GO:0016021,integral component of membrane; GO:0005886,plasma membrane	Plant protein of unknown function
Cluster-13228.75660	98.74	28.9833	-1.72459	down	K02694 photosystem I subunit III | (RefSeq) photosystem I reaction center subunit III, chloroplastic-like (A)	unnamed protein product [Coffea canephora]	RecName: Full=Photosystem I reaction center subunit III, chloroplastic; AltName: Full=Light-harvesting complex I 17 kDa protein; AltName: Full=PSI-F; Flags: Precursor;	SubName: Full=Uncharacterized protein {ECO:0000313|EMBL:CDP17606.1};	--	GO:0009543,chloroplast thylakoid lumen; GO:0009538,photosystem I reaction center; GO:0015979,photosynthesis	Photosystem I reaction centre subunit III
Cluster-13228.66501	28.4267	2.99	-3.19301	down	--	unnamed protein product [Coffea canephora]	RecName: Full=Zinc finger CCCH domain-containing protein 18; Short=AtC3H18; EC=3.1.-.-;	SubName: Full=Uncharacterized protein {ECO:0000313|EMBL:CDP13739.1};	--	GO:0003677,DNA binding; GO:0046872,metal ion binding; GO:0004518,nuclease activity; GO:0003723,RNA binding	RNA recognition motif. (a.k.a. RRM, RBD, or RNP domain)
Cluster-13228.78638	1.80333	212.307	6.91246	up	--	unnamed protein product [Coffea canephora]	--	SubName: Full=Uncharacterized protein {ECO:0000313|EMBL:CDP12193.1};	--	--	--
Cluster-13228.89253	712.9	114.037	-2.62582	down	K07374 tubulin alpha | (RefSeq) tubulin alpha chain-like (A)	alpha-tubulin, partial [Camellia sinensis]	RecName: Full=Tubulin alpha chain;	SubName: Full=Alpha-tubulin {ECO:0000313|EMBL:AAU21475.1}; Flags: Fragment;	Alpha tubulin	GO:0005737,cytoplasm; GO:0005874,microtubule; GO:0005525,GTP binding; GO:0003924,GTPase activity; GO:0005200,structural constituent of cytoskeleton; GO:0007017,microtubule-based process	Tubulin C-terminal domain
Cluster-13228.90424	9.37	104.093	3.508	up	K10775 phenylalanine ammonia-lyase [EC:4.3.1.24] | (RefSeq) phenylalanine ammonia-lyase-like (A)	phenylalanine ammonia-lyase-like, partial [Olea europaea var. sylvestris]	RecName: Full=Phenylalanine ammonia-lyase 1; EC=4.3.1.24;	RecName: Full=Phenylalanine ammonia-lyase {ECO:0000256|RuleBase:RU003955}; EC=4.3.1.24 {ECO:0000256|RuleBase:RU003955};	Phenylalanine and histidine ammonia-lyase	GO:0005737,cytoplasm; GO:0045548,phenylalanine ammonia-lyase activity; GO:0009800,cinnamic acid biosynthetic process; GO:0006559,L-phenylalanine catabolic process	Aromatic amino acid lyase
Cluster-13228.68212	80.4633	173.87	1.15433	up	K00430 peroxidase [EC:1.11.1.7] | (RefSeq) peroxidase 12 (A)	unnamed protein product [Coffea canephora]	RecName: Full=Peroxidase 12; Short=Atperox P12; EC=1.11.1.7; AltName: Full=ATP4a; AltName: Full=PRXR6; Flags: Precursor;	RecName: Full=Peroxidase {ECO:0000256|RuleBase:RU362060, ECO:0000256|SAAS:SAAS00709852}; EC=1.11.1.7 {ECO:0000256|RuleBase:RU362060, ECO:0000256|SAAS:SAAS00709852};	--	GO:0005618,cell wall; GO:0005576,extracellular region; GO:0016020,membrane; GO:0009505,plant-type cell wall; GO:0009506,plasmodesma; GO:0005773,vacuole; GO:0020037,heme binding; GO:0046872,metal ion binding; GO:0004601,peroxidase activity; GO:0042744,hydrogen peroxide catabolic process; GO:0009664,plant-type cell wall organization; GO:0006979,response to oxidative stress	Peroxidase
Cluster-13228.126385	169.987	13.4433	-3.64188	down	K03860 phosphatidylinositol glycan, class Q | (RefSeq) N-acetylglucosaminyl-phosphatidylinositol biosynthetic protein gpi1-like (A)	PREDICTED: snakin-2-like [Ipomoea nil]	RecName: Full=Snakin-2; Flags: Precursor;	SubName: Full=Uncharacterized protein {ECO:0000313|EMBL:PKI45669.1};	--	GO:0005618,cell wall; GO:0005576,extracellular region; GO:0006952,defense response	Gibberellin regulated protein
Cluster-13228.87176	35.0167	103.957	1.61354	up	K01784 UDP-glucose 4-epimerase [EC:5.1.3.2] | (RefSeq) UDP-glucose 4-epimerase GEPI48-like (A)	UDP-glucose 4-epimerase GEPI48-like [Olea europaea var. sylvestris]	RecName: Full=UDP-glucose 4-epimerase GEPI48; EC=5.1.3.2; AltName: Full=Galactowaldenase; AltName: Full=UDP-galactose 4-epimerase;	SubName: Full=Uncharacterized protein {ECO:0000313|EMBL:CDP12166.1};	UDP-glucose 4-epimerase/UDP-sulfoquinovose synthase	GO:0003978,UDP-glucose 4-epimerase activity; GO:0006012,galactose metabolic process	Male sterility protein
Cluster-13228.104779	48.9233	11.1733	-2.08027	down	K00512 steroid 17alpha-monooxygenase / 17alpha-hydroxyprogesterone deacetylase [EC:1.14.14.19 1.14.14.32] | (RefSeq) geraniol 8-hydroxylase-like (A)	flavonol oxygenase [Calotropis procera]	RecName: Full=Flavonoid 3',5'-hydroxylase 2; Short=F3'5'H; EC=1.14.13.88; AltName: Full=CYPLXXVA3; AltName: Full=Cytochrome P450 75A3;	SubName: Full=Flavonol oxygenase {ECO:0000313|EMBL:AND78514.1};	Cytochrome P450 CYP2 subfamily	GO:0005783,endoplasmic reticulum; GO:0033772,flavonoid 3',5'-hydroxylase activity; GO:0020037,heme binding; GO:0005506,iron ion binding; GO:0009718,anthocyanin-containing compound biosynthetic process	Cytochrome P450
Cluster-13228.70802	12.0967	67.2567	2.51891	up	K09490 heat shock 70kDa protein 5 | (RefSeq) luminal-binding protein 5 (A)	unnamed protein product [Coffea canephora]	RecName: Full=Luminal-binding protein 5; Short=BiP 5; AltName: Full=78 kDa glucose-regulated protein homolog 5; Short=GRP-78-5; Flags: Precursor;	SubName: Full=Uncharacterized protein {ECO:0000313|EMBL:CDP12195.1};	Molecular chaperones GRP78/BiP/KAR2, HSP70 superfamily	GO:0005788,endoplasmic reticulum lumen; GO:0005524,ATP binding	Diol dehydratase reactivase ATPase-like domain
Cluster-13228.70244	15.07	64.5867	2.14735	up	K14487 auxin responsive GH3 gene family | (RefSeq) probable indole-3-acetic acid-amido synthetase GH3.1 (A)	PREDICTED: probable indole-3-acetic acid-amido synthetase GH3.1 [Theobroma cacao]	RecName: Full=Probable indole-3-acetic acid-amido synthetase GH3.1; EC=6.3.2.-; AltName: Full=Auxin-responsive GH3-like protein 1; Short=AtGH3-1;	SubName: Full=Auxin-responsive GH3 family protein {ECO:0000313|EMBL:EOX98401.1};	--	GO:0016874,ligase activity; GO:0009733,response to auxin	GH3 auxin-responsive promoter
Cluster-13228.65435	17.9967	77.48	2.15216	up	K00134 glyceraldehyde 3-phosphate dehydrogenase [EC:1.2.1.12] | (RefSeq) glyceraldehyde-3-phosphate dehydrogenase, cytosolic-like (A)	Glyceraldehyde 3-phosphate dehydrogenase [Handroanthus impetiginosus]	RecName: Full=Glyceraldehyde-3-phosphate dehydrogenase 3, cytosolic; EC=1.2.1.12;	RecName: Full=Glyceraldehyde-3-phosphate dehydrogenase {ECO:0000256|RuleBase:RU361160}; EC=1.2.1.- {ECO:0000256|RuleBase:RU361160};	Glyceraldehyde 3-phosphate dehydrogenase	GO:0005737,cytoplasm; GO:0043234,NA; GO:0004365,glyceraldehyde-3-phosphate dehydrogenase (NAD+) (phosphorylating) activity; GO:0070403,NAD+ binding; GO:0050661,NADP binding; GO:0042301,phosphate ion binding; GO:0006006,glucose metabolic process; GO:0006096,glycolytic process; GO:0034059,response to anoxia; GO:0009408,response to heat	Dihydrodipicolinate reductase, N-terminus
Cluster-13228.78403	279.02	61.8467	-2.12754	down	K09286 EREBP-like factor | (RefSeq) ethylene-responsive transcription factor 5-like (A)	unnamed protein product [Coffea canephora]	RecName: Full=Ethylene-responsive transcription factor 5; AltName: Full=Ethylene-responsive element-binding factor 4; Short=EREBP-4; AltName: Full=Ethylene-responsive element-binding factor 5 homolog; AltName: Full=NsERF4;	SubName: Full=Uncharacterized protein {ECO:0000313|EMBL:CDP05379.1};	--	GO:0005634,nucleus; GO:0003677,DNA binding; GO:0003700,DNA-binding transcription factor activity; GO:0006952,defense response; GO:0009873,ethylene-activated signaling pathway; GO:0006351,transcription, DNA-templated	AP2 domain
Cluster-13228.99544	145.567	67.31	-1.06578	down	K03350 anaphase-promoting complex subunit 3 | (RefSeq) hypothetical protein (A)	unnamed protein product [Coffea canephora]	--	SubName: Full=Uncharacterized protein {ECO:0000313|EMBL:CDP03271.1};	--	--	Cotton fibre expressed protein
Cluster-13228.83099	170.34	39.02	-2.09101	down	--	unknown [Glycine max]	RecName: Full=Abscisic stress-ripening protein 1;	SubName: Full=Uncharacterized protein {ECO:0000313|EMBL:ACU13548.1};	--	GO:0005622,intracellular; GO:0005634,nucleus; GO:0043234,NA; GO:0042803,protein homodimerization activity; GO:0008270,zinc ion binding; GO:0009414,response to water deprivation	--
Cluster-13228.72763	2.66333	13.1233	2.35141	up	K00924 kinase [EC:2.7.1.-] | (RefSeq) receptor-like protein kinase 5 (A)	receptor-like protein kinase HSL1 [Sesamum indicum]	RecName: Full=Receptor-like protein kinase HSL1; EC=2.7.11.1; AltName: Full=Protein HAESA-LIKE1; Flags: Precursor;	SubName: Full=Uncharacterized protein {ECO:0000313|EMBL:CDP03251.1};	--	GO:0016021,integral component of membrane; GO:0005886,plasma membrane; GO:0005524,ATP binding; GO:0004674,protein serine/threonine kinase activity	Phosphotransferase enzyme family
Cluster-13228.110745	12.65	82.31	2.73876	up	K00512 steroid 17alpha-monooxygenase / 17alpha-hydroxyprogesterone deacetylase [EC:1.14.14.19 1.14.14.32] | (RefSeq) cytochrome P450 71D10-like (A)	unnamed protein product [Coffea canephora]	RecName: Full=Tabersonine 16-hydroxylase 2 {ECO:0000303|PubMed:24108213}; EC=1.14.13.73 {ECO:0000269|PubMed:24108213}; AltName: Full=Cytochrome P450 71D351 {ECO:0000303|PubMed:24108213};	SubName: Full=Uncharacterized protein {ECO:0000313|EMBL:CDP11810.1};	Cytochrome P450 CYP2 subfamily	GO:0005789,endoplasmic reticulum membrane; GO:0016021,integral component of membrane; GO:0020037,heme binding; GO:0005506,iron ion binding; GO:0050594,tabersonine 16-hydroxylase activity; GO:0009820,alkaloid metabolic process	Cytochrome P450
Cluster-13228.28209	82.1867	3.32333	-4.60272	down	--	uncharacterized protein LOC110632763 [Hevea brasiliensis]	--	SubName: Full=uncharacterized protein LOC104216298 {ECO:0000313|RefSeq:XP_009764626.1};	--	--	--
Cluster-13228.79475	151.113	64.5133	-1.18128	down	K08679 UDP-glucuronate 4-epimerase [EC:5.1.3.6] | (RefSeq) UDP-glucuronate 4-epimerase 6 (A)	UDP-glucuronate 4-epimerase 6 [Sesamum indicum]	RecName: Full=UDP-glucuronate 4-epimerase 6; EC=5.1.3.6; AltName: Full=UDP-glucuronic acid epimerase 6; Short=AtUGlcAE2;	SubName: Full=UDP-glucose 4-epimerase/UDP-sulfoquinovose synthase {ECO:0000313|EMBL:PIN07183.1}; EC=5.1.3.6 {ECO:0000313|EMBL:PIN07183.1};	UDP-glucose 4-epimerase/UDP-sulfoquinovose synthase	GO:0005768,endosome; GO:0005794,Golgi apparatus; GO:0032580,Golgi cisterna membrane; GO:0016021,integral component of membrane; GO:0005802,trans-Golgi network; GO:0050378,UDP-glucuronate 4-epimerase activity; GO:0050832,defense response to fungus; GO:0050829,defense response to Gram-negative bacterium; GO:0033481,galacturonate biosynthetic process	Male sterility protein
Cluster-13228.86101	403.237	150.13	-1.38196	down	K09286 EREBP-like factor | (RefSeq) ethylene-responsive transcription factor ERF073 (A)	ethylene response factor 2 [Coffea arabica]	RecName: Full=Ethylene-responsive transcription factor ERF109;	SubName: Full=Ethylene response factor 2 {ECO:0000313|EMBL:AHA93901.1};	--	GO:0005634,nucleus; GO:0003677,DNA binding; GO:0003700,DNA-binding transcription factor activity; GO:0051301,cell division; GO:0050832,defense response to fungus; GO:0009873,ethylene-activated signaling pathway; GO:0010087,phloem or xylem histogenesis; GO:0010200,response to chitin; GO:0006351,transcription, DNA-templated	AP2 domain
Cluster-13228.55879	1.20333	158.99	7.07664	up	--	tumor-related protein [Vitis cinerea var. helleri x Vitis riparia]	RecName: Full=Kunitz trypsin inhibitor 2 {ECO:0000305}; Short=AtKTI2 {ECO:0000305}; Flags: Precursor;	SubName: Full=Tumor-related protein {ECO:0000313|EMBL:ADD51186.1};	--	GO:0048046,apoplast; GO:0005618,cell wall; GO:0004866,endopeptidase inhibitor activity	Predicted transcriptional regulator (DUF2083)
Cluster-13228.79372	126.923	271.767	1.14427	up	K04733 interleukin-1 receptor-associated kinase 4 [EC:2.7.11.1] | (RefSeq) LEAF RUST 10 DISEASE-RESISTANCE LOCUS RECEPTOR-LIKE PROTEIN KINASE-like 2.4 (A)	osmotin-like protein [Quercus suber]	RecName: Full=Osmotin-like protein; Flags: Precursor;	SubName: Full=Uncharacterized protein {ECO:0000313|EMBL:EYU19299.1};	--	GO:0005618,cell wall; GO:0005576,extracellular region	Thaumatin family
Cluster-13228.79062	545.013	255.217	-1.04688	down	K09338 homeobox-leucine zipper protein | (RefSeq) homeobox-leucine zipper protein ATHB-6-like isoform X1 (A)	unnamed protein product [Coffea canephora]	RecName: Full=Homeobox-leucine zipper protein ATHB-6; AltName: Full=HD-ZIP protein ATHB-6; AltName: Full=Homeodomain transcription factor ATHB-6;	SubName: Full=Uncharacterized protein {ECO:0000313|EMBL:CDP01514.1};	Transcription factor HEX, contains HOX and HALZ domains	GO:0005634,nucleus; GO:0003677,DNA binding; GO:0003700,DNA-binding transcription factor activity; GO:0043565,sequence-specific DNA binding; GO:0009738,abscisic acid-activated signaling pathway; GO:0009788,negative regulation of abscisic acid-activated signaling pathway; GO:0045893,positive regulation of transcription, DNA-templated; GO:0009414,response to water deprivation; GO:0006351,transcripti…	Homeobox KN domain
Cluster-13228.78165	31.7767	2.79	-3.46521	down	K05298 glyceraldehyde-3-phosphate dehydrogenase (NADP+) (phosphorylating) [EC:1.2.1.13] | (RefSeq) glyceraldehyde-3-phosphate dehydrogenase B, chloroplastic (A)	Glyceraldehyde-3-phosphate dehydrogenase, type I [Trema orientalis]	RecName: Full=Glyceraldehyde-3-phosphate dehydrogenase B, chloroplastic; EC=1.2.1.13; AltName: Full=NADP-dependent glyceraldehydephosphate dehydrogenase subunit B; Flags: Precursor;	RecName: Full=Glyceraldehyde-3-phosphate dehydrogenase {ECO:0000256|RuleBase:RU361160}; EC=1.2.1.- {ECO:0000256|RuleBase:RU361160};	Glyceraldehyde 3-phosphate dehydrogenase	GO:0009507,chloroplast; GO:0047100,glyceraldehyde-3-phosphate dehydrogenase (NADP+) (phosphorylating) activity; GO:0051287,NAD binding; GO:0050661,NADP binding; GO:0006006,glucose metabolic process; GO:0019253,reductive pentose-phosphate cycle	CP12 domain
Cluster-13228.73465	13.2467	49.8667	1.96025	up	--	unnamed protein product [Coffea canephora]	RecName: Full=ACT domain-containing protein ACR10 {ECO:0000305}; AltName: Full=Protein ACT DOMAIN REPEATS 10 {ECO:0000303|PubMed:21861936};	SubName: Full=Uncharacterized protein {ECO:0000313|EMBL:CDP15279.1};	--	--	ACT domain
Cluster-13228.79413	82.3333	3.01667	-4.74748	down	K02699 photosystem I subunit XI | (RefSeq) photosystem I reaction center subunit XI, chloroplastic-like (A)	photosystem I reaction center subunit XI, chloroplastic-like [Olea europaea var. sylvestris]	RecName: Full=Photosystem I reaction center subunit XI, chloroplastic; Short=PSI-L; AltName: Full=PSI subunit V; Flags: Precursor;	SubName: Full=Uncharacterized protein {ECO:0000313|EnsemblPlants:PGSC0003DMT400071155};	--	GO:0009507,chloroplast; GO:0009941,chloroplast envelope; GO:0031969,chloroplast membrane; GO:0009534,chloroplast thylakoid; GO:0009535,chloroplast thylakoid membrane; GO:0016021,integral component of membrane; GO:0016020,membrane; GO:0009538,photosystem I reaction center; GO:0010287,plastoglobule; GO:0009579,thylakoid; GO:0019904,protein domain specific binding; GO:0015979,photosynthesis	Photosystem I reaction centre subunit XI
Cluster-13228.81246	60.93	10.6033	-2.47956	down	K14496 abscisic acid receptor PYR/PYL family | (RefSeq) abscisic acid receptor PYL4-like (A)	unnamed protein product [Coffea canephora]	RecName: Full=Abscisic acid receptor PYL4; AltName: Full=ABI1-binding protein 2; AltName: Full=PYR1-like protein 4; AltName: Full=Regulatory components of ABA receptor 10;	SubName: Full=Uncharacterized protein {ECO:0000313|EMBL:CDP13968.1};	--	GO:0005737,cytoplasm; GO:0005634,nucleus; GO:0005886,plasma membrane; GO:0010427,abscisic acid binding; GO:0042803,protein homodimerization activity; GO:0004864,protein phosphatase inhibitor activity; GO:0004872,NA; GO:0009738,abscisic acid-activated signaling pathway	Polyketide cyclase / dehydrase and lipid transport
Cluster-13228.77004	188.823	455.49	1.31981	up	K10775 phenylalanine ammonia-lyase [EC:4.3.1.24] | (RefSeq) phenylalanine ammonia-lyase (A)	phenylalanine ammonia lyase [Catharanthus roseus]	RecName: Full=Phenylalanine ammonia-lyase; EC=4.3.1.24;	RecName: Full=Phenylalanine ammonia-lyase {ECO:0000256|RuleBase:RU003955}; EC=4.3.1.24 {ECO:0000256|RuleBase:RU003955};	Phenylalanine and histidine ammonia-lyase	GO:0005737,cytoplasm; GO:0045548,phenylalanine ammonia-lyase activity; GO:0009800,cinnamic acid biosynthetic process; GO:0006559,L-phenylalanine catabolic process	Aromatic amino acid lyase
Cluster-13228.66895	56.55	144.527	1.40242	up	K23136 fraxetin 5-hydroxylase [EC:1.14.14.164] | (RefSeq) cytochrome P450 CYP82D47 (A)	PREDICTED: cytochrome P450 CYP82D47 [Vitis vinifera]	RecName: Full=Cytochrome P450 82A3; EC=1.14.-.-; AltName: Full=Cytochrome P450 CP6;	SubName: Full=Uncharacterized protein {ECO:0000313|EMBL:CCB45900.1};	Cytochrome P450 CYP2 subfamily	GO:0016020,membrane; GO:0020037,heme binding; GO:0005506,iron ion binding; GO:0016709,oxidoreductase activity, acting on paired donors, with incorporation or reduction of molecular oxygen, NAD(P)H as one donor, and incorporation of one atom of oxygen; GO:0044550,secondary metabolite biosynthetic process	Cytochrome P450
Cluster-13228.43580	0.666667	41.1733	6.00203	up	K05933 aminocyclopropanecarboxylate oxidase [EC:1.14.17.4] | (RefSeq) 1-aminocyclopropane-1-carboxylate oxidase 1 (A)	unnamed protein product [Coffea canephora]	RecName: Full=1-aminocyclopropane-1-carboxylate oxidase 1; Short=ACC oxidase 1; Short=AtACO1; EC=1.14.17.4;	SubName: Full=Uncharacterized protein {ECO:0000313|EMBL:CDP21221.1};	Iron/ascorbate family oxidoreductases	GO:0009815,1-aminocyclopropane-1-carboxylate oxidase activity; GO:0031418,L-ascorbic acid binding; GO:0046872,metal ion binding; GO:0071398,cellular response to fatty acid; GO:0071281,cellular response to iron ion; GO:0071732,cellular response to nitric oxide; GO:0051365,cellular response to potassium ion starvation; GO:0006952,defense response; GO:0009693,ethylene biosynthetic process	non-haem dioxygenase in morphine synthesis N-terminal
Cluster-13228.77435	84.2833	165.897	1.02568	up	K00021 hydroxymethylglutaryl-CoA reductase (NADPH) [EC:1.1.1.34] | (RefSeq) 3-hydroxy-3-methylglutaryl-coenzyme A reductase 1-like (A)	3-hydroxy-3-methylglutaryl coenzyme A reductase [Eucommia ulmoides]	RecName: Full=3-hydroxy-3-methylglutaryl-coenzyme A reductase 1; Short=HMG-CoA reductase 1; EC=1.1.1.34;	RecName: Full=3-hydroxy-3-methylglutaryl coenzyme A reductase {ECO:0000256|RuleBase:RU361219}; Short=HMG-CoA reductase {ECO:0000256|RuleBase:RU361219}; EC=1.1.1.34 {ECO:0000256|RuleBase:RU361219};	3-hydroxy-3-methylglutaryl-CoA (HMG-CoA) reductase	GO:0005789,endoplasmic reticulum membrane; GO:0016021,integral component of membrane; GO:0031966,mitochondrial membrane; GO:0042170,plastid membrane; GO:0004420,hydroxymethylglutaryl-CoA reductase (NADPH) activity; GO:0050661,NADP binding; GO:0015936,coenzyme A metabolic process; GO:0008299,isoprenoid biosynthetic process	Hydroxymethylglutaryl-coenzyme A reductase
Cluster-13228.73800	36.08	97.5067	1.48242	up	K01114 phospholipase C [EC:3.1.4.3] | (RefSeq) non-specific phospholipase C1 (A)	non-specific phospholipase C1 [Olea europaea var. sylvestris]	RecName: Full=Non-specific phospholipase C1; EC=3.1.-.-; Flags: Precursor;	SubName: Full=Phospholipase C {ECO:0000313|EMBL:PIN05552.1}; EC=3.1.4.3 {ECO:0000313|EMBL:PIN05552.1};	--	GO:0005576,extracellular region; GO:0003993,acid phosphatase activity; GO:0009395,phospholipid catabolic process	Phosphoesterase family
Cluster-13228.89214	26.9433	74.28	1.51165	up	K01641 hydroxymethylglutaryl-CoA synthase [EC:2.3.3.10] | (RefSeq) hydroxymethylglutaryl-CoA synthase-like (A)	hydroxymethylglutaryl-CoA synthase [Catharanthus roseus]	RecName: Full=Hydroxymethylglutaryl-CoA synthase; Short=HMG-CoA synthase; EC=2.3.3.10; AltName: Full=3-hydroxy-3-methylglutaryl coenzyme A synthase; AltName: Full=Protein EMBRYO DEFECTIVE 2778; AltName: Full=Protein FLAKY POLLEN 1;	RecName: Full=3-hydroxy-3-methylglutaryl coenzyme A synthase {ECO:0000256|RuleBase:RU364071}; Short=HMG-CoA synthase {ECO:0000256|RuleBase:RU364071}; EC=2.3.3.10 {ECO:0000256|RuleBase:RU364071};	Hydroxymethylglutaryl-CoA synthase	GO:0005829,cytosol; GO:0009506,plasmodesma; GO:0004421,hydroxymethylglutaryl-CoA synthase activity; GO:0019287,isopentenyl diphosphate biosynthetic process, mevalonate pathway; GO:0016126,sterol biosynthetic process	3-Oxoacyl-[acyl-carrier-protein (ACP)] synthase III C terminal
Cluster-13228.75919	1029.9	2577.7	1.28524	up	K00134 glyceraldehyde 3-phosphate dehydrogenase [EC:1.2.1.12] | (RefSeq) glyceraldehyde-3-phosphate dehydrogenase GAPC2, cytosolic-like (A)	glyceraldehyde-3-phosphate dehydrogenase [Hylocereus polyrhizus]	RecName: Full=Glyceraldehyde-3-phosphate dehydrogenase, cytosolic; EC=1.2.1.12;	RecName: Full=Glyceraldehyde-3-phosphate dehydrogenase {ECO:0000256|RuleBase:RU361160}; EC=1.2.1.- {ECO:0000256|RuleBase:RU361160};	Glyceraldehyde 3-phosphate dehydrogenase	GO:0005737,cytoplasm; GO:0004365,glyceraldehyde-3-phosphate dehydrogenase (NAD+) (phosphorylating) activity; GO:0051287,NAD binding; GO:0050661,NADP binding; GO:0006006,glucose metabolic process; GO:0006096,glycolytic process	Glyceraldehyde 3-phosphate dehydrogenase, NAD binding domain
Cluster-13228.76209	16.8133	64.0833	1.97562	up	K05765 cofilin | (RefSeq) LOW QUALITY PROTEIN: actin-depolymerizing factor-like (A)	LOW QUALITY PROTEIN: actin-depolymerizing factor-like [Carica papaya]	RecName: Full=Actin-depolymerizing factor; Short=ADF;	SubName: Full=Actin depolymerizing factor 6 isoform 1 {ECO:0000313|EMBL:EOX94464.1};	Actin depolymerizing factor	GO:0015629,actin cytoskeleton; GO:0003779,actin binding; GO:0030042,actin filament depolymerization	Cofilin/tropomyosin-type actin-binding protein
Cluster-13228.93782	11.1333	58.57	2.43891	up	K00521 ferric-chelate reductase [EC:1.16.1.7] | (RefSeq) ferric reduction oxidase 7, chloroplastic-like (A)	PREDICTED: NAC transcription factor 29-like [Juglans regia]	RecName: Full=NAC domain-containing protein 22 {ECO:0000303|PubMed:15029955}; Short=ONAC022 {ECO:0000303|PubMed:15029955};	SubName: Full=NAC transcription factor 29-like {ECO:0000313|RefSeq:XP_018841539.1};	--	GO:0005634,nucleus; GO:0043565,sequence-specific DNA binding; GO:1901002,positive regulation of response to salt stress; GO:1902584,positive regulation of response to water deprivation; GO:0045893,positive regulation of transcription, DNA-templated; GO:0006351,transcription, DNA-templated	No apical meristem (NAM) protein
Cluster-13228.83063	117.72	263.193	1.20684	up	K08057 calreticulin | (RefSeq) calreticulin-3 (A)	calreticulin-3 [Sesamum indicum]	RecName: Full=Calreticulin-3; AltName: Full=Protein PRIORITY IN SWEET LIFE 1; Flags: Precursor;	SubName: Full=Uncharacterized protein {ECO:0000313|EMBL:EYU39469.1};	Calreticulin	GO:0005783,endoplasmic reticulum; GO:0005788,endoplasmic reticulum lumen; GO:0005789,endoplasmic reticulum membrane; GO:0005509,calcium ion binding; GO:0030246,carbohydrate binding; GO:0051082,unfolded protein binding; GO:0046283,anthocyanin-containing compound metabolic process; GO:0010204,defense response signaling pathway, resistance gene-independent; GO:0042742,defense response to bacterium; …	Calreticulin family
Cluster-13228.81381	89.9667	203.21	1.21991	up	K14423 plant 4,4-dimethylsterol C-4alpha-methyl-monooxygenase [EC:1.14.18.10] | (RefSeq) methylsterol monooxygenase 1-1-like (A)	unnamed protein product [Coffea canephora]	RecName: Full=Methylsterol monooxygenase 1-1; EC=1.14.18.9 {ECO:0000269|PubMed:14653780}; AltName: Full=Sterol 4-alpha-methyl-oxidase 1-1; Short=AtSMO1-1;	SubName: Full=Uncharacterized protein {ECO:0000313|EMBL:CDP06941.1};	C-4 sterol methyl oxidase	GO:0005789,endoplasmic reticulum membrane; GO:0016021,integral component of membrane; GO:0016020,membrane; GO:0000254,C-4 methylsterol oxidase activity; GO:0005506,iron ion binding; GO:0080064,4,4-dimethyl-9beta,19-cyclopropylsterol oxidation; GO:0016126,sterol biosynthetic process	Fatty acid hydroxylase superfamily
Cluster-13228.76732	16.4067	344.403	4.42962	up	K04125 gibberellin 2-oxidase [EC:1.14.11.13] | (RefSeq) gibberellin 2-beta-dioxygenase 8-like (A)	unnamed protein product [Coffea canephora]	RecName: Full=Probable 2-oxoglutarate-dependent dioxygenase AOP1.2; EC=1.14.11.-;	SubName: Full=Uncharacterized protein {ECO:0000313|EMBL:CDP08458.1};	Iron/ascorbate family oxidoreductases	GO:0051213,dioxygenase activity; GO:0046872,metal ion binding	2OG-Fe(II) oxygenase superfamily
Cluster-13228.106049	4.75667	31.11	2.75982	up	K00679 phospholipid:diacylglycerol acyltransferase [EC:2.3.1.158] | (RefSeq) hypothetical protein (A)	PREDICTED: GDSL esterase/lipase 1-like [Ziziphus jujuba]	RecName: Full=GDSL esterase/lipase 1 {ECO:0000303|PubMed:16126835}; EC=3.1.1.- {ECO:0000305}; AltName: Full=Extracellular lipase 1; Flags: Precursor;	SubName: Full=Uncharacterized protein {ECO:0000313|EMBL:CBI35809.3};	--	GO:0005615,extracellular space; GO:0005622,intracellular; GO:0016298,lipase activity; GO:0042742,defense response to bacterium; GO:0050832,defense response to fungus; GO:0009817,defense response to fungus, incompatible interaction; GO:0009866,induced systemic resistance, ethylene mediated signaling pathway; GO:0009871,jasmonic acid and ethylene-dependent systemic resistance, ethylene mediated sig…	GDSL-like Lipase/Acylhydrolase
Cluster-13228.72065	6.69333	86.3467	3.73902	up	K22763 deubiquitinase DESI2 [EC:3.4.19.12] | (Kazusa) Lj2g3v1989220.3; - (A)	nudix hydrolase 2-like [Hevea brasiliensis]	RecName: Full=Nudix hydrolase 2; Short=AtNUDT2; EC=3.6.1.-; AltName: Full=ADP-ribose pyrophosphatase; EC=3.6.1.13; AltName: Full=NADH pyrophosphatase; EC=3.6.1.22;	SubName: Full=Uncharacterized protein {ECO:0000313|EMBL:KRH36612.1};	Predicted NUDIX hydrolase FGF-2 and related proteins	GO:0047631,ADP-ribose diphosphatase activity; GO:0046872,metal ion binding; GO:0051287,NAD binding; GO:0000210,NAD+ diphosphatase activity; GO:0006979,response to oxidative stress	NUDIX domain
Cluster-13228.69783	16.6333	101.803	2.64834	up	K07408 cytochrome P450 family 1 subfamily A polypeptide 1 [EC:1.14.14.1] | (RefSeq) cytochrome P450 81E8-like (A)	cytochrome P450 [Catharanthus roseus]	RecName: Full=Cytochrome P450 81D11; EC=1.14.-.-;	SubName: Full=Cytochrome P450 {ECO:0000313|EMBL:AIR93633.1};	Cytochrome P450 CYP2 subfamily	GO:0016021,integral component of membrane; GO:0016020,membrane; GO:0020037,heme binding; GO:0005506,iron ion binding; GO:0016709,oxidoreductase activity, acting on paired donors, with incorporation or reduction of molecular oxygen, NAD(P)H as one donor, and incorporation of one atom of oxygen; GO:0002213,defense response to insect; GO:0098542,defense response to other organism; GO:0042343,indole …	Cytochrome P450
Cluster-13228.86756	6.88667	135.697	4.32123	up	--	PREDICTED: uncharacterized protein LOC102626363 isoform X1 [Citrus sinensis]	--	SubName: Full=Uncharacterized protein {ECO:0000313|EMBL:GAY53205.1};	--	--	EF-hand domain pair
Cluster-13228.87898	20.6133	1.66	-3.59102	down	K03063 26S proteasome regulatory subunit T3 | (RefSeq) 26S protease regulatory subunit 6B homolog (A)	unnamed protein product [Coffea canephora]	RecName: Full=Root phototropism protein 3; AltName: Full=BTB/POZ domain-containing protein RPT3; AltName: Full=Non-phototropic hypocotyl protein 3;	SubName: Full=Uncharacterized protein {ECO:0000313|EMBL:CDO97399.1};	--	GO:0005886,plasma membrane; GO:0004871,NA; GO:0009638,phototropism; GO:0016567,protein ubiquitination	NPH3 family
Cluster-13228.104067	28.1067	84.4833	1.63381	up	K13945 LOB domain-containing protein 29 | (RefSeq) LOB domain-containing protein 29 (A)	unnamed protein product [Coffea canephora]	RecName: Full=LOB domain-containing protein 41; AltName: Full=ASYMMETRIC LEAVES 2-like protein 38; Short=AS2-like protein 38;	SubName: Full=Uncharacterized protein {ECO:0000313|EMBL:CDO98432.1};	--	GO:0006355,regulation of transcription, DNA-templated	Lateral organ boundaries (LOB) domain
Cluster-13228.77677	116.637	51.7467	-1.12194	down	K06617 raffinose synthase [EC:2.4.1.82] | (RefSeq) probable galactinol--sucrose galactosyltransferase 2 (A)	unnamed protein product [Coffea canephora]	RecName: Full=Probable galactinol--sucrose galactosyltransferase 2; EC=2.4.1.82; AltName: Full=Protein SEED IMBIBITION 2; AltName: Full=Raffinose synthase 2;	SubName: Full=Uncharacterized protein {ECO:0000313|EMBL:CDP18648.1};	--	GO:0009506,plasmodesma; GO:0052692,raffinose alpha-galactosidase activity; GO:0016757,transferase activity, transferring glycosyl groups; GO:0034484,raffinose catabolic process; GO:0080167,response to karrikin; GO:0006979,response to oxidative stress	Raffinose synthase or seed imbibition protein Sip1
Cluster-13228.92465	126.307	28.5767	-2.10124	down	K12124 GIGANTEA | (RefSeq) protein GIGANTEA-like (A)	unnamed protein product [Coffea canephora]	RecName: Full=Protein GIGANTEA;	SubName: Full=Uncharacterized protein {ECO:0000313|EMBL:CDP11443.1};	--	GO:0005737,cytoplasm; GO:0005654,nucleoplasm; GO:0005634,nucleus; GO:0030154,cell differentiation; GO:0007623,circadian rhythm; GO:0009908,flower development; GO:0048578,positive regulation of long-day photoperiodism, flowering; GO:0009585,red, far-red light phototransduction; GO:0042752,regulation of circadian rhythm; GO:0006355,regulation of transcription, DNA-templated; GO:0009637,response to …	--
Cluster-13228.72939	4.91333	29.6533	2.64282	up	K08150 MFS transporter, SP family, solute carrier family 2 (myo-inositol transporter), member 13 | (RefSeq) inositol transporter 1 (A)	sugar transport protein 13 [Sesamum indicum]	RecName: Full=Sugar transport protein 13; AltName: Full=Hexose transporter 13; AltName: Full=Multicopy suppressor of snf4 deficiency protein 1;	SubName: Full=Uncharacterized protein {ECO:0000313|EMBL:CDO99036.1};	Predicted transporter (major facilitator superfamily)	GO:0016021,integral component of membrane; GO:0005886,plasma membrane; GO:0009506,plasmodesma; GO:0009679,hexose:proton symporter activity; GO:0005358,high-affinity glucose:proton symporter activity; GO:0015145,monosaccharide transmembrane transporter activity; GO:0046323,glucose import; GO:0015749,monosaccharide transmembrane transport; GO:0009737,response to abscisic acid; GO:0009651,response t…	Phage holin family 2
Cluster-13228.69016	1.50667	28.2633	4.27771	up	K15400 omega-hydroxypalmitate O-feruloyl transferase [EC:2.3.1.188] | (RefSeq) omega-hydroxypalmitate O-feruloyl transferase-like (A)	unnamed protein product [Coffea canephora]	RecName: Full=Taxadien-5-alpha-ol O-acetyltransferase; EC=2.3.1.162; AltName: Full=Taxa-4(20),11(12)-dien-5alpha-ol-O-acetyltransferase; Short=Taxadienol acetyltransferase;	SubName: Full=Uncharacterized protein {ECO:0000313|EMBL:CDP13991.1};	--	GO:0050638,taxadien-5-alpha-ol O-acetyltransferase activity; GO:0042617,paclitaxel biosynthetic process	Transferase family
Cluster-13228.62844	1.75667	19.97	3.56074	up	K00002 alcohol dehydrogenase (NADP+) [EC:1.1.1.2] | (RefSeq) aldo-keto reductase family 4 member C9-like (A)	PREDICTED: aldo-keto reductase family 4 member C9-like [Gossypium hirsutum]	RecName: Full=NADPH-dependent aldo-keto reductase, chloroplastic {ECO:0000303|PubMed:21169366}; Short=AtChlAKR {ECO:0000303|PubMed:21169366}; EC=1.1.1.- {ECO:0000269|PubMed:19616008, ECO:0000269|PubMed:21169366}; AltName: Full=Aldo-keto reductase family 4 member C9;	SubName: Full=aldo-keto reductase family 4 member C9-like {ECO:0000313|RefSeq:XP_016668401.1};	Aldo/keto reductase family proteins	GO:0009507,chloroplast; GO:0008106,alcohol dehydrogenase (NADP+) activity; GO:0004033,aldo-keto reductase (NADP) activity; GO:0070401,NADP+ binding; GO:0016229,steroid dehydrogenase activity; GO:0055114,oxidation-reduction process; GO:0009409,response to cold; GO:0009651,response to salt stress; GO:0009636,response to toxic substance; GO:0009414,response to water deprivation	Aldo/keto reductase family
Cluster-13228.77759	225.207	811.477	1.86857	up	K03671 thioredoxin 1 | (RefSeq) thioredoxin H-type 1 (A)	PREDICTED: thioredoxin H-type 1 [Nicotiana sylvestris]	RecName: Full=Thioredoxin H-type 1; Short=Trx-H1;	RecName: Full=Thioredoxin {ECO:0000256|PIRNR:PIRNR000077};	Thioredoxin	GO:0005737,cytoplasm; GO:0015035,protein disulfide oxidoreductase activity; GO:0045454,cell redox homeostasis; GO:0006662,glycerol ether metabolic process	AhpC/TSA family
Cluster-13228.66871	2.67667	65.9	4.66339	up	K01674 carbonic anhydrase [EC:4.2.1.1] | (RefSeq) alpha carbonic anhydrase 7-like (A)	PREDICTED: alpha carbonic anhydrase 7-like [Solanum tuberosum]	RecName: Full=Alpha carbonic anhydrase 7; Short=AtaCA7; Short=AtalphaCA7; EC=4.2.1.1; AltName: Full=Alpha carbonate dehydratase 7; Flags: Precursor;	SubName: Full=Uncharacterized protein {ECO:0000313|EnsemblPlants:PGSC0003DMT400020910};	Carbonic anhydrase	GO:0009570,chloroplast stroma; GO:0004089,carbonate dehydratase activity; GO:0008270,zinc ion binding; GO:0006730,one-carbon metabolic process	Eukaryotic-type carbonic anhydrase
Cluster-13228.87000	35.2033	3.85333	-3.14304	down	K01051 pectinesterase [EC:3.1.1.11] | (RefSeq) probable pectinesterase/pectinesterase inhibitor 58 (A)	PREDICTED: trihelix transcription factor GT-2-like [Nicotiana attenuata]	RecName: Full=Trihelix transcription factor GT-2; AltName: Full=Trihelix DNA-binding protein GT-2;	SubName: Full=Uncharacterized protein {ECO:0000313|EnsemblPlants:Solyc12g056510.1.1};	Transcription factor GT-2 and related proteins, contains trihelix DNA-binding/SANT domain	GO:0005634,nucleus; GO:0003677,DNA binding; GO:0003700,DNA-binding transcription factor activity; GO:0006351,transcription, DNA-templated	Alcohol dehydrogenase transcription factor Myb/SANT-like
Cluster-13228.81971	3.31333	33.4567	3.3837	up	K00327 NADPH-ferrihemoprotein reductase [EC:1.6.2.4] | (RefSeq) NADPH--cytochrome P450 reductase-like (A)	unnamed protein product [Coffea canephora]	RecName: Full=NADPH--cytochrome P450 reductase {ECO:0000255|HAMAP-Rule:MF_03212}; Short=CPR {ECO:0000255|HAMAP-Rule:MF_03212}; Short=P450R {ECO:0000255|HAMAP-Rule:MF_03212}; EC=1.6.2.4 {ECO:0000255|HAMAP-Rule:MF_03212};	RecName: Full=NADPH--cytochrome P450 reductase {ECO:0000256|PIRNR:PIRNR000208}; EC=1.6.2.4 {ECO:0000256|PIRNR:PIRNR000208};	NADP/FAD dependent oxidoreductase	GO:0005789,endoplasmic reticulum membrane; GO:0016021,integral component of membrane; GO:0010181,FMN binding; GO:0003958,NADPH-hemoprotein reductase activity	Flavodoxin
Cluster-13228.43101	365.437	20.87	-4.12029	down	K05387 glutamate receptor, ionotropic, plant | (RefSeq) LOW QUALITY PROTEIN: glutamate receptor 2.3-like (A)	PREDICTED: major allergen Pru ar 1 [Vitis vinifera]	RecName: Full=Probable intracellular pathogenesis-related protein T1;	SubName: Full=Uncharacterized protein {ECO:0000313|EMBL:CCB48006.1};	--	GO:0006952,defense response; GO:0009607,response to biotic stimulus	Pathogenesis-related protein Bet v I family
Cluster-13228.54774	18.4167	81.24	2.18194	up	K00873 pyruvate kinase [EC:2.7.1.40] | (RefSeq) pyruvate kinase 1, cytosolic (A)	unnamed protein product [Coffea canephora]	RecName: Full=Pyruvate kinase 1, cytosolic {ECO:0000305}; Short=OsPK1 {ECO:0000303|PubMed:21805151}; EC=2.7.1.40 {ECO:0000269|PubMed:21805151};	RecName: Full=Pyruvate kinase {ECO:0000256|RuleBase:RU000504}; EC=2.7.1.40 {ECO:0000256|RuleBase:RU000504};	Pyruvate kinase	GO:0005829,cytosol; GO:0005524,ATP binding; GO:0016301,kinase activity; GO:0000287,magnesium ion binding; GO:0030955,potassium ion binding; GO:0004743,pyruvate kinase activity; GO:0006096,glycolytic process	Pyruvate kinase, barrel domain
Cluster-13228.51619	222.337	577.747	1.41652	up	K00799 glutathione S-transferase [EC:2.5.1.18] | (RefSeq) protein IN2-1 homolog B-like isoform X1 (A)	unnamed protein product [Coffea canephora]	RecName: Full=Protein IN2-1 homolog B; AltName: Full=Glutathione S-transferase GSTZ5;	SubName: Full=Uncharacterized protein {ECO:0000313|EMBL:CDP04317.1};	Glutathione S-transferase	GO:0005737,cytoplasm; GO:0004364,glutathione transferase activity; GO:0006749,glutathione metabolic process; GO:0010731,protein glutathionylation	Glutathione S-transferase, N-terminal domain
Cluster-13228.80915	305.293	49.1267	-2.59715	down	K13993 HSP20 family protein | (RefSeq) 15.7 kDa heat shock protein, peroxisomal (A)	15.7 kDa heat shock protein, peroxisomal [Sesamum indicum]	RecName: Full=15.7 kDa heat shock protein, peroxisomal; Short=AtHsp15.7;	SubName: Full=Uncharacterized protein {ECO:0000313|EMBL:PIN11945.1};	Molecular chaperone (small heat-shock protein Hsp26/Hsp42)	GO:0005782,peroxisomal matrix; GO:0006457,protein folding; GO:0009408,response to heat; GO:0000302,response to reactive oxygen species	CS domain
Cluster-13228.42118	2.15667	20.92	3.32818	up	K00873 pyruvate kinase [EC:2.7.1.40] | (RefSeq) pyruvate kinase isozyme A, chloroplastic (A)	unnamed protein product [Coffea canephora]	RecName: Full=Pyruvate kinase isozyme A, chloroplastic; EC=2.7.1.40; Flags: Precursor;	RecName: Full=Pyruvate kinase {ECO:0000256|RuleBase:RU000504}; EC=2.7.1.40 {ECO:0000256|RuleBase:RU000504};	Pyruvate kinase	GO:0009507,chloroplast; GO:0005524,ATP binding; GO:0016301,kinase activity; GO:0000287,magnesium ion binding; GO:0030955,potassium ion binding; GO:0004743,pyruvate kinase activity	HpcH/HpaI aldolase/citrate lyase family
Cluster-13228.66912	160.073	338.787	1.12039	up	--	--	--	--	--	--	--
Cluster-13228.84181	98.5933	213.697	1.15813	up	K01537 Ca2+-transporting ATPase [EC:3.6.3.8] | (RefSeq) calcium-transporting ATPase 2, plasma membrane-type isoform X1 (A)	unnamed protein product [Coffea canephora]	RecName: Full=Protein C2-DOMAIN ABA-RELATED 2 {ECO:0000303|PubMed:25465408};	SubName: Full=Uncharacterized protein {ECO:0000313|EMBL:CDP02696.1};	Predicted Ca2+-dependent phospholipid-binding protein	GO:0005634,nucleus; GO:0005886,plasma membrane; GO:0005096,GTPase activator activity; GO:0046872,metal ion binding; GO:0005543,phospholipid binding; GO:0009738,abscisic acid-activated signaling pathway; GO:0009789,positive regulation of abscisic acid-activated signaling pathway; GO:0043547,positive regulation of GTPase activity	C2 domain
Cluster-13228.17551	84.6267	0.516667	-7.284	down	K00512 steroid 17alpha-monooxygenase / 17alpha-hydroxyprogesterone deacetylase [EC:1.14.14.19 1.14.14.32] | (RefSeq) cytochrome P450 76C2-like (A)	unnamed protein product [Coffea canephora]	RecName: Full=Ferruginol synthase {ECO:0000303|PubMed:23812755}; EC=1.14.13.190 {ECO:0000269|PubMed:23812755}; AltName: Full=Cytochrome P450 76AH1 {ECO:0000303|PubMed:23812755};	SubName: Full=Uncharacterized protein {ECO:0000313|EMBL:CDP09894.1};	Cytochrome P450 CYP2 subfamily	GO:0005789,endoplasmic reticulum membrane; GO:0016021,integral component of membrane; GO:0020037,heme binding; GO:0005506,iron ion binding; GO:0004497,monooxygenase activity; GO:0016705,oxidoreductase activity, acting on paired donors, with incorporation or reduction of molecular oxygen	Cytochrome P450
Cluster-13228.92467	306.1	124.237	-1.2611	down	K04422 mitogen-activated protein kinase kinase kinase 13 [EC:2.7.11.25] | (RefSeq) serine/threonine-protein kinase EDR1 isoform X1 (A)	unnamed protein product [Coffea canephora]	--	SubName: Full=Uncharacterized protein {ECO:0000313|EMBL:CDP13224.1};	--	--	PB1 domain
Cluster-13228.54963	1.46	56.54	5.31792	up	--	uncharacterized protein LOC111396708 [Olea europaea var. sylvestris]	--	SubName: Full=Uncharacterized protein {ECO:0000313|EMBL:PIM99612.1};	--	--	--
Cluster-13228.114783	42.0033	4.62667	-3.13927	down	K08235 xyloglucan:xyloglucosyl transferase [EC:2.4.1.207] | (RefSeq) probable xyloglucan endotransglucosylase/hydrolase protein 32 (A)	Xyloglucan:xyloglucosyl transferase [Handroanthus impetiginosus]	RecName: Full=Probable xyloglucan endotransglucosylase/hydrolase protein 32; Short=At-XTH32; Short=XTH-32; EC=2.4.1.207; Flags: Precursor;	RecName: Full=Xyloglucan endotransglucosylase/hydrolase {ECO:0000256|RuleBase:RU361120}; EC=2.4.1.207 {ECO:0000256|RuleBase:RU361120};	--	GO:0048046,apoplast; GO:0005618,cell wall; GO:0004553,hydrolase activity, hydrolyzing O-glycosyl compounds; GO:0016762,xyloglucan:xyloglucosyl transferase activity; GO:0042546,cell wall biogenesis; GO:0016998,cell wall macromolecule catabolic process; GO:0071555,cell wall organization; GO:0010411,xyloglucan metabolic process	Xyloglucan endo-transglycosylase (XET) C-terminus
Cluster-13228.72333	140.36	313.297	1.20709	up	K02133 F-type H+-transporting ATPase subunit beta [EC:3.6.3.14] | (RefSeq) ATP synthase subunit beta, mitochondrial-like (A)	ATP synthase subunit beta, mitochondrial-like [Olea europaea var. sylvestris]	RecName: Full=ATP synthase subunit beta, mitochondrial; EC=3.6.3.14; Flags: Precursor;	RecName: Full=ATP synthase subunit beta {ECO:0000256|RuleBase:RU003553}; EC=3.6.3.14 {ECO:0000256|RuleBase:RU003553};	F0F1-type ATP synthase, beta subunit	GO:0000275,mitochondrial proton-transporting ATP synthase complex, catalytic core F(1); GO:0005524,ATP binding; GO:0046933,proton-transporting ATP synthase activity, rotational mechanism; GO:0015986,ATP synthesis coupled proton transport	ATP synthase alpha/beta family, beta-barrel domain
Cluster-13228.77899	48.62	159.047	1.7523	up	K14548 U3 small nucleolar RNA-associated protein 4 | (RefSeq) LOW QUALITY PROTEIN: U3 small nucleolar RNA-associated protein 4 homolog (A)	tryptophan aminotransferase-related protein 4-like [Olea europaea var. sylvestris]	RecName: Full=Tryptophan aminotransferase-related protein 4; EC=2.6.1.-;	SubName: Full=Uncharacterized protein {ECO:0000313|EMBL:CDP11445.1};	--	GO:0016021,integral component of membrane; GO:0016846,carbon-sulfur lyase activity; GO:0008483,transaminase activity	Aminotransferase class I and II
Cluster-13228.65056	37.8167	10.1067	-1.85467	down	K23317 metal regulatory transcription factor 1 | (RefSeq) zinc finger protein JACKDAW-like (A)	unnamed protein product [Coffea canephora]	RecName: Full=Zinc finger protein JACKDAW; AltName: Full=ID1-like zinc finger protein 3 {ECO:0000303|Ref.2}; AltName: Full=Protein indeterminate-domain 10 {ECO:0000303|PubMed:16784536};	SubName: Full=Uncharacterized protein {ECO:0000313|EMBL:CDP06730.1};	FOG: Zn-finger	GO:0005634,nucleus; GO:0003677,DNA binding; GO:0003700,DNA-binding transcription factor activity; GO:0046872,metal ion binding; GO:0008356,asymmetric cell division; GO:0051302,regulation of cell division; GO:0045604,regulation of epidermal cell differentiation; GO:0010075,regulation of meristem growth; GO:0006355,regulation of transcription, DNA-templated; GO:0048364,root development; GO:0006351,…	C2H2-type zinc finger
Cluster-13228.74921	248.877	506.977	1.05589	up	K02977 small subunit ribosomal protein S27Ae | (RefSeq) ubiquitin-40S ribosomal protein S27a-like (A)	hypothetical protein POPTR_002G190000v3 [Populus trichocarpa]	RecName: Full=Ubiquitin-40S ribosomal protein S27a; Contains: RecName: Full=Ubiquitin; Contains: RecName: Full=40S ribosomal protein S27a; Flags: Precursor;	SubName: Full=Uncharacterized protein {ECO:0000313|EMBL:GAY66909.1};	Ubiquitin/40S ribosomal protein S27a fusion	GO:0005634,nucleus; GO:0005840,ribosome; GO:0046872,metal ion binding; GO:0003735,structural constituent of ribosome; GO:0006412,translation	TANK binding kinase 1 ubiquitin-like domain
Cluster-13228.77873	340.087	689.307	1.05099	up	K00029 malate dehydrogenase (oxaloacetate-decarboxylating)(NADP+) [EC:1.1.1.40] | (RefSeq) NADP-dependent malic enzyme (A)	Malate dehydrogenase (oxaloacetate-decarboxylating) (NADP(+)) [Handroanthus impetiginosus]	RecName: Full=NADP-dependent malic enzyme; Short=NADP-ME; EC=1.1.1.40;	RecName: Full=Malic enzyme {ECO:0000256|RuleBase:RU003426};	NADP+-dependent malic enzyme	GO:0005737,cytoplasm; GO:0004471,malate dehydrogenase (decarboxylating) (NAD+) activity; GO:0004473,malate dehydrogenase (decarboxylating) (NADP+) activity; GO:0046872,metal ion binding; GO:0051287,NAD binding; GO:0008948,oxaloacetate decarboxylase activity	Malic enzyme, N-terminal domain
Cluster-13228.96766	93.1933	43.9933	-1.03463	down	K04733 interleukin-1 receptor-associated kinase 4 [EC:2.7.11.1] | (RefSeq) protein NSP-INTERACTING KINASE 2 (A)	unnamed protein product [Coffea canephora]	RecName: Full=Protein NSP-INTERACTING KINASE 3; EC=2.7.11.1; AltName: Full=LRR receptor-like serine/threonine-protein kinase NIK3; Flags: Precursor;	SubName: Full=Uncharacterized protein {ECO:0000313|EMBL:CDP13189.1};	--	GO:0016021,integral component of membrane; GO:0005886,plasma membrane; GO:0005524,ATP binding; GO:0004675,transmembrane receptor protein serine/threonine kinase activity; GO:0007166,cell surface receptor signaling pathway; GO:0006952,defense response; GO:0006468,protein phosphorylation; GO:0016032,viral process	Leucine Rich repeats (2 copies)
Cluster-13228.75583	404.223	196.157	-1.00206	down	K18881 D-lactate dehydratase [EC:4.2.1.130] | (RefSeq) protein DJ-1 homolog D (A)	PREDICTED: protein DJ-1 homolog D [Nicotiana attenuata]	RecName: Full=Protein DJ-1 homolog D; Short=AtDJ1D; AltName: Full=Lactoylglutathione lyase DJ1D; EC=4.4.1.5;	SubName: Full=Protein dj-1-like d {ECO:0000313|EMBL:OIT02194.1};	Putative transcriptional regulator DJ-1	GO:0019172,glyoxalase III activity; GO:0004462,lactoylglutathione lyase activity	SNO glutamine amidotransferase family
Cluster-13228.116818	54.8433	19.17	-1.46755	down	K19600 tubby-related protein 1 | (RefSeq) tubby-like F-box protein 6 (A)	unnamed protein product [Coffea canephora]	RecName: Full=Tubby-like F-box protein 3; Short=AtTLP3;	RecName: Full=Tubby-like F-box protein {ECO:0000256|RuleBase:RU361125};	Tub family proteins	GO:0005654,nucleoplasm; GO:0005886,plasma membrane; GO:0009536,plastid; GO:0035091,phosphatidylinositol binding	F-box-like
Cluster-13228.70833	112.2	36.0533	-1.58883	down	K12135 zinc finger protein CONSTANS | (RefSeq) zinc finger protein CONSTANS-like (A)	unnamed protein product [Coffea canephora]	RecName: Full=Zinc finger protein CONSTANS-LIKE 4;	SubName: Full=Uncharacterized protein {ECO:0000313|EMBL:CDP02934.1};	GATA-4/5/6 transcription factors	GO:0005634,nucleus; GO:0008270,zinc ion binding; GO:0009909,regulation of flower development; GO:0009416,response to light stimulus	Cytoplasmic polyadenylation element-binding protein ZZ domain
Cluster-13228.83969	21.79	74.3733	1.81739	up	K01850 chorismate mutase [EC:5.4.99.5] | (RefSeq) chorismate mutase 1, chloroplastic isoform X1 (A)	unnamed protein product [Coffea canephora]	RecName: Full=Chorismate mutase 1, chloroplastic; Short=AtCM1; EC=5.4.99.5; AltName: Full=CM-1; Flags: Precursor;	RecName: Full=Chorismate mutase {ECO:0000256|PIRNR:PIRNR017318}; EC=5.4.99.5 {ECO:0000256|PIRNR:PIRNR017318};	Chorismate mutase	GO:0009507,chloroplast; GO:0005829,cytosol; GO:0004106,chorismate mutase activity; GO:0016688,L-ascorbate peroxidase activity; GO:0009073,aromatic amino acid family biosynthetic process; GO:0046417,chorismate metabolic process	--
Cluster-13228.78835	1883.06	396.287	-2.29706	down	K13993 HSP20 family protein | (RefSeq) 18.5 kDa class I heat shock protein-like (A)	RecName: Full=18.2 kDa class I heat shock protein CAA41547.1 heat shock protein [Medicago sativa]	RecName: Full=18.2 kDa class I heat shock protein;	SubName: Full=18.5 kDa class I heat shock protein-like {ECO:0000313|RefSeq:XP_004505085.1};	Molecular chaperone (small heat-shock protein Hsp26/Hsp42)	GO:0005737,cytoplasm	Hsp20/alpha crystallin family
Cluster-13228.72664	66.4467	7.66	-3.0656	down	K08901 photosystem II oxygen-evolving enhancer protein 3 | (RefSeq) oxygen-evolving enhancer protein 3-2, chloroplastic (A)	unnamed protein product [Coffea canephora]	RecName: Full=Oxygen-evolving enhancer protein 3, chloroplastic; Short=OEE3; AltName: Full=16 kDa subunit of oxygen evolving system of photosystem II; AltName: Full=OEC 16 kDa subunit; Flags: Precursor;	SubName: Full=Uncharacterized protein {ECO:0000313|EMBL:CDO99700.1};	--	GO:0009535,chloroplast thylakoid membrane; GO:0019898,extrinsic component of membrane; GO:0009654,photosystem II oxygen evolving complex; GO:0005509,calcium ion binding; GO:0015979,photosynthesis	Oxygen evolving enhancer protein 3 (PsbQ)
Cluster-13228.108317	74.8833	32.1167	-1.17192	down	K14486 auxin response factor | (RefSeq) auxin response factor 7-like (A)	PREDICTED: auxin response factor 19-like [Daucus carota subsp. sativus]	RecName: Full=Auxin response factor 5;	RecName: Full=Auxin response factor {ECO:0000256|RuleBase:RU004561};	--	GO:0005634,nucleus; GO:0003677,DNA binding; GO:0009734,auxin-activated signaling pathway; GO:0006355,regulation of transcription, DNA-templated; GO:0006351,transcription, DNA-templated	AUX/IAA family
Cluster-13228.74545	122.693	48.8833	-1.27901	down	K02996 small subunit ribosomal protein S9 | (RefSeq) uncharacterized protein LOC110658166 (A)	unnamed protein product [Coffea canephora]	RecName: Full=B2 protein;	SubName: Full=Uncharacterized protein {ECO:0000313|EMBL:CDP16694.1};	--	--	Development and cell death domain
Cluster-13228.53859	7.90667	39.89	2.38232	up	K23488 Ras-associated and pleckstrin homology domains-containing protein 1 | (RefSeq) ras-associated and pleckstrin homology domains-containing protein 1-like (A)	unnamed protein product [Coffea canephora]	--	SubName: Full=Uncharacterized protein {ECO:0000313|EMBL:CDO97877.1};	--	GO:0016021,integral component of membrane	Sap, sulfolipid-1-addressing protein
Cluster-13228.108816	0.696667	22.58	5.05044	up	K03028 26S proteasome regulatory subunit N1 | (RefSeq) LOW QUALITY PROTEIN: protein NLP2-like (A)	PREDICTED: protein NLP7-like isoform X2 [Nicotiana tomentosiformis]	RecName: Full=Protein NLP3; Short=AtNLP3; AltName: Full=NIN-like protein 3; AltName: Full=Nodule inception protein-like protein 3;	SubName: Full=protein NLP7-like isoform X2 {ECO:0000313|RefSeq:XP_016474303.1};	--	GO:0005634,nucleus; GO:0003677,DNA binding; GO:0006355,regulation of transcription, DNA-templated; GO:0006351,transcription, DNA-templated	GAF domain
Cluster-13228.64781	49.6	132.913	1.46867	up	K00297 methylenetetrahydrofolate reductase (NADPH) [EC:1.5.1.20] | (RefSeq) methylenetetrahydrofolate reductase 2-like (A)	methylenetetrahydrofolate reductase 2-like [Nicotiana sylvestris]	RecName: Full=Methylenetetrahydrofolate reductase 2; Short=AtMTHFR2; EC=1.5.1.20;	RecName: Full=Methylenetetrahydrofolate reductase {ECO:0000256|RuleBase:RU003862}; EC=1.5.1.20 {ECO:0000256|RuleBase:RU003862};	5,10-methylenetetrahydrofolate reductase	GO:0005829,cytosol; GO:0004489,methylenetetrahydrofolate reductase (NAD(P)H) activity; GO:0006555,methionine metabolic process; GO:0006730,one-carbon metabolic process; GO:0035999,tetrahydrofolate interconversion	Methylenetetrahydrofolate reductase
Cluster-13228.93449	19.3633	55.3767	1.56271	up	K01191 alpha-mannosidase [EC:3.2.1.24] | (RefSeq) lysosomal alpha-mannosidase-like (A)	unnamed protein product [Coffea canephora]	RecName: Full=Probable alpha-mannosidase At5g13980 {ECO:0000305}; EC=3.2.1.24 {ECO:0000305}; Flags: Precursor;	RecName: Full=Alpha-mannosidase {ECO:0000256|RuleBase:RU361199}; EC=3.2.1.- {ECO:0000256|RuleBase:RU361199};	Glycosyl hydrolase, family 38 - alpha-mannosidase	GO:0048046,apoplast; GO:0005618,cell wall; GO:0009505,plant-type cell wall; GO:0005774,vacuolar membrane; GO:0005773,vacuole; GO:0004559,alpha-mannosidase activity; GO:0030246,carbohydrate binding; GO:0046872,metal ion binding; GO:0006013,mannose metabolic process; GO:0006517,protein deglycosylation	Alpha mannosidase middle domain
Cluster-13228.92797	67.99	13.1067	-2.3244	down	K09840 9-cis-epoxycarotenoid dioxygenase [EC:1.13.11.51] | (RefSeq) 9-cis-epoxycarotenoid dioxygenase NCED1, chloroplastic-like (A)	unnamed protein product [Coffea canephora]	RecName: Full=9-cis-epoxycarotenoid dioxygenase NCED1, chloroplastic; EC=1.13.11.51; AltName: Full=PvNCED1; Flags: Precursor;	SubName: Full=Uncharacterized protein {ECO:0000313|EMBL:CDP06103.1};	Beta, beta-carotene 15,15'-dioxygenase and related enzymes	GO:0009535,chloroplast thylakoid membrane; GO:0045549,9-cis-epoxycarotenoid dioxygenase activity; GO:0046872,metal ion binding; GO:0009688,abscisic acid biosynthetic process	Retinal pigment epithelial membrane protein
Cluster-13228.74847	30.9233	2.82333	-3.40403	down	K00512 steroid 17alpha-monooxygenase / 17alpha-hydroxyprogesterone deacetylase [EC:1.14.14.19 1.14.14.32] | (RefSeq) cytochrome P450 71D9-like (A)	PREDICTED: cytochrome P450 71D9-like [Pyrus x bretschneideri]	RecName: Full=Cytochrome P450 71D10; EC=1.14.-.-;	SubName: Full=Uncharacterized protein {ECO:0000313|EMBL:KZM99417.1};	Cytochrome P450 CYP2 subfamily	GO:0016020,membrane; GO:0020037,heme binding; GO:0005506,iron ion binding; GO:0016709,oxidoreductase activity, acting on paired donors, with incorporation or reduction of molecular oxygen, NAD(P)H as one donor, and incorporation of one atom of oxygen; GO:0044550,secondary metabolite biosynthetic process	Cytochrome P450
Cluster-13228.91045	116.113	1.22333	-6.52517	down	K17693 DNA-binding protein inhibitor ID2 | (RefSeq) transcription factor PRE6-like (A)	PREDICTED: transcription factor PRE6-like [Capsicum annuum]	RecName: Full=Transcription factor PRE6; AltName: Full=Basic helix-loop-helix protein 163; Short=AtbHLH163; Short=bHLH 163; AltName: Full=Protein KIDARI; AltName: Full=Protein PACLOBUTRAZOL RESISTANCE 6; AltName: Full=bHLH transcription factor bHLH163;	SubName: Full=Transcription factor PRE5 {ECO:0000313|EMBL:PHT55375.1};	--	GO:0005737,cytoplasm; GO:0005634,nucleus; GO:0046983,protein dimerization activity; GO:0040008,regulation of growth; GO:0006355,regulation of transcription, DNA-templated; GO:0009416,response to light stimulus; GO:0006351,transcription, DNA-templated	F-actin binding
Cluster-13228.87432	3.79333	36.6767	3.31839	up	K01381 saccharopepsin [EC:3.4.23.25] | (RefSeq) aspartyl protease family protein At5g10770-like (A)	unnamed protein product [Coffea canephora]	RecName: Full=Aspartyl protease family protein At5g10770; EC=3.4.23.- {ECO:0000305}; Flags: Precursor;	SubName: Full=Uncharacterized protein {ECO:0000313|EMBL:CDP18858.1};	Aspartyl protease	GO:0031225,anchored component of membrane; GO:0005886,plasma membrane; GO:0004190,aspartic-type endopeptidase activity; GO:0030163,protein catabolic process; GO:0006508,proteolysis	Xylanase inhibitor C-terminal
Cluster-13228.79962	170.223	44.4733	-1.90272	down	--	--	--	--	--	--	--
Cluster-13228.73702	28.0433	263.657	3.27519	up	K19891 glucan endo-1,3-beta-glucosidase 1/2/3 [EC:3.2.1.39] | (RefSeq) hypothetical protein (A)	unnamed protein product [Coffea canephora]	RecName: Full=Glucan endo-1,3-beta-glucosidase; EC=3.2.1.39; AltName: Full=(1->3)-beta-glucan endohydrolase; Short=(1->3)-beta-glucanase; AltName: Full=Beta-1,3-endoglucanase; Flags: Precursor;	SubName: Full=Uncharacterized protein {ECO:0000313|EMBL:CDO98259.1};	--	GO:0005578,NA; GO:0042973,glucan endo-1,3-beta-D-glucosidase activity; GO:0005975,carbohydrate metabolic process; GO:0009626,plant-type hypersensitive response; GO:0009607,response to biotic stimulus	Glycosyl hydrolases family 17
Cluster-13228.86561	69.0167	11.3233	-2.56166	down	--	--	--	--	--	--	--
Cluster-13228.77015	234.637	691.497	1.59964	up	K04125 gibberellin 2-oxidase [EC:1.14.11.13] | (RefSeq) gibberellin 2-beta-dioxygenase 8-like (A)	unnamed protein product [Coffea canephora]	RecName: Full=Probable 2-oxoglutarate-dependent dioxygenase AOP1.2; EC=1.14.11.-;	SubName: Full=Uncharacterized protein {ECO:0000313|EMBL:CDP08458.1};	Iron/ascorbate family oxidoreductases	GO:0051213,dioxygenase activity; GO:0046872,metal ion binding	2OG-Fe(II) oxygenase superfamily
Cluster-13228.66176	12.5767	51.6967	2.08528	up	K09286 EREBP-like factor | (RefSeq) ethylene-responsive transcription factor TINY-like (A)	ethylene-responsive transcription factor TINY-like [Sesamum indicum]	RecName: Full=Ethylene-responsive transcription factor TINY;	SubName: Full=Uncharacterized protein {ECO:0000313|EMBL:PIN13661.1};	--	GO:0005634,nucleus; GO:0003677,DNA binding; GO:0003700,DNA-binding transcription factor activity; GO:0006351,transcription, DNA-templated	AP2 domain
Cluster-13228.80130	287.617	113.177	-1.29971	down	K22376 E3 ubiquitin-protein ligase KCMF1 [EC:2.3.2.27] | (RefSeq) protein DEHYDRATION-INDUCED 19 homolog 3-like (A)	PREDICTED: protein DEHYDRATION-INDUCED 19 homolog 3 [Ipomoea nil]	RecName: Full=Protein DEHYDRATION-INDUCED 19 homolog 3; Short=AtDi19-3;	SubName: Full=protein DEHYDRATION-INDUCED 19 homolog 3 {ECO:0000313|RefSeq:XP_009759813.1};	--	GO:0005634,nucleus; GO:0003677,DNA binding; GO:0045893,positive regulation of transcription, DNA-templated; GO:0009737,response to abscisic acid; GO:0009651,response to salt stress; GO:0009414,response to water deprivation	Drought induced 19 protein (Di19), zinc-binding
Cluster-13228.73039	87.3367	205.413	1.27712	up	K02138 F-type H+-transporting ATPase subunit d | (RefSeq) ATP synthase subunit d, mitochondrial-like (A)	PREDICTED: ATP synthase subunit d, mitochondrial-like [Nicotiana tabacum]	RecName: Full=ATP synthase subunit d, mitochondrial; Short=ATPase subunit d;	RecName: Full=ATP synthase subunit d, mitochondrial {ECO:0000256|PIRNR:PIRNR005514};	Mitochondrial F1F0-ATP synthase, subunit d/ATP7	GO:0009507,chloroplast; GO:0009535,chloroplast thylakoid membrane; GO:0022626,cytosolic ribosome; GO:0005753,mitochondrial proton-transporting ATP synthase complex; GO:0000274,mitochondrial proton-transporting ATP synthase, stator stalk; GO:0005739,mitochondrion; GO:0005730,nucleolus; GO:0042788,polysomal ribosome; GO:0009579,thylakoid; GO:0005774,vacuolar membrane; GO:0005507,copper ion binding;…	ATP synthase D chain, mitochondrial (ATP5H)
Cluster-13228.77711	58.05	113.32	1.01264	up	K02949 small subunit ribosomal protein S11e | (RefSeq) 40S ribosomal protein S11-like (A)	40S ribosomal protein S11-like [Hevea brasiliensis]	RecName: Full=40S ribosomal protein S11;	SubName: Full=40S ribosomal protein S11 {ECO:0000313|EMBL:PIN23143.1};	40S ribosomal protein S11	GO:0022627,cytosolic small ribosomal subunit; GO:0019843,rRNA binding; GO:0003735,structural constituent of ribosome; GO:0006412,translation	Ribosomal protein S17
Cluster-13228.71922	157.59	33.54	-2.19389	down	K02693 photosystem I subunit IV | (RefSeq) photosystem I reaction center subunit IV B, chloroplastic-like (A)	photosystem I reaction center subunit IV B, chloroplastic-like [Olea europaea var. sylvestris]	RecName: Full=Photosystem I reaction center subunit IV B, chloroplastic; Short=PSI-E B; Contains: RecName: Full=Photosystem I reaction center subunit IV B isoform 2; Flags: Precursor;	SubName: Full=Photosystem I reaction center subunit iv b {ECO:0000313|EMBL:AEC11063.1}; Flags: Fragment;	--	GO:0009535,chloroplast thylakoid membrane; GO:0009538,photosystem I reaction center; GO:0015979,photosynthesis	Photosystem I reaction centre subunit IV / PsaE
Cluster-13228.50093	39.2767	119.82	1.65264	up	K22733 magnesium transporter | (RefSeq) uncharacterized protein LOC105630380 (A)	bon1-associated protein 2 [Quercus suber]	RecName: Full=BON1-associated protein 2; AltName: Full=Protein BON1-ASSOCIATED PROTEIN 1-LIKE;	SubName: Full=BON1-associated protein 2-like {ECO:0000313|RefSeq:XP_016478463.1};	--	GO:0016020,membrane; GO:0006952,defense response	C2 domain
Cluster-13228.40810	44.88	6.77333	-2.68661	down	K13947 auxin efflux carrier family | (RefSeq) auxin efflux carrier component 7 (A)	PREDICTED: auxin efflux carrier component 7 isoform X1 [Solanum tuberosum]	RecName: Full=Auxin efflux carrier component 3 {ECO:0000303|PubMed:11845211}; Short=AtPIN3 {ECO:0000303|PubMed:11845211};	RecName: Full=Auxin efflux carrier component {ECO:0000256|RuleBase:RU362108};	--	GO:0009986,cell surface; GO:0005783,endoplasmic reticulum; GO:0016021,integral component of membrane; GO:0016328,lateral plasma membrane; GO:0005886,plasma membrane; GO:0012506,vesicle membrane; GO:0010329,auxin efflux transmembrane transporter activity; GO:0010315,auxin efflux; GO:0010252,auxin homeostasis; GO:0009926,auxin polar transport; GO:0009734,auxin-activated signaling pathway; GO:000963…	Membrane transport protein
Cluster-13228.55011	27.39	64.9733	1.29443	up	K00423 L-ascorbate oxidase [EC:1.10.3.3] | (RefSeq) L-ascorbate oxidase-like (A)	unnamed protein product [Coffea canephora]	RecName: Full=L-ascorbate oxidase; Short=ASO; Short=Ascorbase; EC=1.10.3.3; Flags: Precursor;	SubName: Full=Uncharacterized protein {ECO:0000313|EMBL:CDP01414.1};	Multicopper oxidases	GO:0005576,extracellular region; GO:0005507,copper ion binding; GO:0008447,L-ascorbate oxidase activity	Multicopper oxidase
Cluster-13228.70405	25.8533	66.91	1.41908	up	K22889 trichothecene 3-O-acetyltransferase [EC:2.3.1.-] | (RefSeq) uncharacterized acetyltransferase At3g50280-like (A)	PREDICTED: uncharacterized acetyltransferase At3g50280 [Erythranthe guttata]	RecName: Full=BAHD acyltransferase DCR; EC=2.3.1.-; AltName: Full=Protein DEFECTIVE IN CUTICULAR RIDGES; AltName: Full=Protein PERMEABLE LEAVES 3;	SubName: Full=Uncharacterized protein {ECO:0000313|EMBL:EYU41860.1};	--	GO:0005737,cytoplasm; GO:0005829,cytosol; GO:0016747,transferase activity, transferring acyl groups other than amino-acyl groups; GO:0010143,cutin biosynthetic process; GO:0051179,localization; GO:0090626,plant epidermis morphogenesis; GO:0010090,trichome morphogenesis	Transferase family
Cluster-13228.84256	24.64	92.3467	1.95495	up	K00383 glutathione reductase (NADPH) [EC:1.8.1.7] | (RefSeq) glutathione reductase, chloroplastic-like (A)	glutathione Reductase [Gentiana triflora]	RecName: Full=Glutathione reductase, cytosolic; Short=GR; Short=GRase; EC=1.8.1.7; AltName: Full=OBP29;	SubName: Full=Glutathione Reductase {ECO:0000313|EMBL:BAP47519.1};	Pyridine nucleotide-disulphide oxidoreductase	GO:0005777,peroxisome; GO:0009055,electron transfer activity; GO:0050660,flavin adenine dinucleotide binding; GO:0004362,glutathione-disulfide reductase activity; GO:0050661,NADP binding; GO:0045454,cell redox homeostasis; GO:0006749,glutathione metabolic process; GO:0000305,response to oxygen radical	HI0933-like protein
Cluster-13228.93594	79.1	28.4433	-1.42791	down	K14494 DELLA protein | (RefSeq) DELLA protein GAI1-like (A)	unnamed protein product [Coffea canephora]	RecName: Full=SCARECROW-LIKE protein 7 {ECO:0000303|PubMed:20616154}; AltName: Full=PeSCL7 {ECO:0000303|PubMed:20616154};	SubName: Full=Uncharacterized protein {ECO:0000313|EMBL:CDP02028.1};	--	GO:0005634,nucleus; GO:0003677,DNA binding; GO:0006355,regulation of transcription, DNA-templated; GO:0006351,transcription, DNA-templated	GRAS domain family
Cluster-13228.77649	223.283	58.54	-1.89308	down	K20412 peptidase inhibitor 16 | (RefSeq) pathogenesis-related protein PR-1-like (A)	PREDICTED: pathogenesis-related protein PR-1-like [Nicotiana attenuata]	RecName: Full=Pathogenesis-related protein PR-1; Flags: Precursor;	SubName: Full=Pathogenesis-related protein pr-1 {ECO:0000313|EMBL:OIS96796.1};	Defense-related protein containing SCP domain	GO:0005576,extracellular region; GO:0006952,defense response; GO:0009607,response to biotic stimulus	Cysteine-rich secretory protein family
Cluster-13228.91804	1.4	17.44	3.6903	up	K01610 phosphoenolpyruvate carboxykinase (ATP) [EC:4.1.1.49] | (RefSeq) phosphoenolpyruvate carboxykinase (ATP)-like (A)	Phosphoenolpyruvate carboxykinase [ATP]	RecName: Full=Phosphoenolpyruvate carboxykinase (ATP); Short=PEP carboxykinase; Short=PEPCK; EC=4.1.1.49;	SubName: Full=Phosphoenolpyruvate carboxykinase [ATP]-like protein {ECO:0000313|EMBL:KHG26562.1};	--	GO:0005829,cytosol; GO:0016020,membrane; GO:0005730,nucleolus; GO:0005634,nucleus; GO:0005524,ATP binding; GO:0004612,phosphoenolpyruvate carboxykinase (ATP) activity; GO:0016036,cellular response to phosphate starvation; GO:0009817,defense response to fungus, incompatible interaction; GO:0006094,gluconeogenesis; GO:0046686,response to cadmium ion	Phosphoenolpyruvate carboxykinase
Cluster-13228.88696	99.2333	302.15	1.63809	up	K05765 cofilin | (RefSeq) actin-depolymerizing factor (A)	PREDICTED: actin-depolymerizing factor [Ziziphus jujuba]	RecName: Full=Actin-depolymerizing factor; Short=ADF;	SubName: Full=Uncharacterized protein {ECO:0000313|EMBL:KCW60341.1};	Actin depolymerizing factor	GO:0015629,actin cytoskeleton; GO:0003779,actin binding; GO:0030042,actin filament depolymerization	Cofilin/tropomyosin-type actin-binding protein
Cluster-13228.73556	115.98	20.15	-2.47633	down	--	unnamed protein product [Coffea canephora]	RecName: Full=Cell wall / vacuolar inhibitor of fructosidase 1; Short=AtC/VIF1; Flags: Precursor;	SubName: Full=Uncharacterized protein {ECO:0000313|EMBL:CDO98741.1};	--	GO:0005618,cell wall; GO:0005773,vacuole; GO:0004857,enzyme inhibitor activity; GO:0043086,negative regulation of catalytic activity	Plant invertase/pectin methylesterase inhibitor
Cluster-13228.77636	37.4833	10.04	-1.84728	down	K03403 magnesium chelatase subunit H [EC:6.6.1.1] | (RefSeq) magnesium-chelatase subunit ChlH, chloroplastic (A)	unnamed protein product [Coffea canephora]	RecName: Full=Magnesium-chelatase subunit ChlH, chloroplastic; Short=Mg-chelatase subunit H; EC=6.6.1.1; AltName: Full=ABA-binding protein; AltName: Full=Mg-protoporphyrin IX chelatase subunit ChlH; AltName: Full=Protein CONDITIONAL CHLORINA; AltName: Full=Protein GENOMES UNCOUPLED 5; AltName: Full=Protein RAPID TRANSPIRATION IN DETACHED LEAVES 1; Flags: Precursor;	SubName: Full=Uncharacterized protein {ECO:0000313|EMBL:CDP19204.1};	--	GO:0009507,chloroplast; GO:0009706,chloroplast inner membrane; GO:0009570,chloroplast stroma; GO:0010007,magnesium chelatase complex; GO:0005739,mitochondrion; GO:0005524,ATP binding; GO:0016851,magnesium chelatase activity; GO:0015995,chlorophyll biosynthetic process; GO:0015979,photosynthesis	Domain of unknown function (DUF3479)
Cluster-13228.101709	23.8333	76.8133	1.73059	up	K10712 cysteamine dioxygenase [EC:1.13.11.19] | (RefSeq) plant cysteine oxidase 2 isoform X1 (A)	unnamed protein product [Coffea canephora]	RecName: Full=Plant cysteine oxidase 2 {ECO:0000303|PubMed:24599061}; EC=1.13.11.20;	SubName: Full=Uncharacterized protein {ECO:0000313|EMBL:CDP02205.1};	Uncharacterized conserved protein	GO:0005829,cytosol; GO:0005634,nucleus; GO:0017172,cysteine dioxygenase activity; GO:0046872,metal ion binding; GO:0070483,detection of hypoxia; GO:0018171,peptidyl-cysteine oxidation; GO:0001666,response to hypoxia	PCO_ADO
Cluster-13228.67067	217.713	65.7333	-1.68007	down	K12118 cryptochrome 1 | (RefSeq) CRY1; cryptochrome-1 (A)	unnamed protein product [Coffea canephora]	RecName: Full=Cryptochrome-1 {ECO:0000303|PubMed:8953250}; Short=AtCry {ECO:0000303|PubMed:22421133}; Short=Atcry1 {ECO:0000303|PubMed:8953250}; AltName: Full=Blue light photoreceptor {ECO:0000303|PubMed:7756321}; AltName: Full=Protein BLUE LIGHT UNINHIBITED 1 {ECO:0000303|PubMed:12324610}; AltName: Full=Protein ELONGATED HYPOCOTYL 4 {ECO:0000303|PubMed:8232555}; AltName: Full=Protein OUT OF PHAS…	SubName: Full=Uncharacterized protein {ECO:0000313|EMBL:CDP01060.1};	Deoxyribodipyrimidine photolyase/cryptochrome	GO:0005737,cytoplasm; GO:0016604,nuclear body; GO:0005634,nucleus; GO:0016605,PML body; GO:0005524,ATP binding; GO:0009882,blue light photoreceptor activity; GO:0071949,FAD binding; GO:0042802,identical protein binding; GO:0016301,kinase activity; GO:0046872,metal ion binding; GO:0004672,protein kinase activity; GO:0046283,anthocyanin-containing compound metabolic process; GO:0060918,auxin transp…	FAD binding domain of DNA photolyase
Cluster-13228.27739	54.5567	2.43333	-4.42838	down	--	unnamed protein product [Coffea canephora]	RecName: Full=UPF0481 protein At3g47200;	SubName: Full=Uncharacterized protein {ECO:0000313|EMBL:CDO99352.1};	--	GO:0016021,integral component of membrane; GO:0005886,plasma membrane	Plant protein of unknown function
Cluster-13228.99141	12.0233	43.7967	1.91436	up	--	--	--	--	--	--	--
Cluster-13228.91073	96.95	231.313	1.29344	up	K02889 large subunit ribosomal protein L21e | (RefSeq) 60S ribosomal protein L21-1-like (A)	PREDICTED: 60S ribosomal protein L21-1-like [Elaeis guineensis]	RecName: Full=60S ribosomal protein L21-1;	SubName: Full=Uncharacterized protein {ECO:0000313|EnsemblPlants:GSMUA_Achr5P13020_001};	60S ribosomal protein L21	GO:0009507,chloroplast; GO:0022625,cytosolic large ribosomal subunit; GO:0022626,cytosolic ribosome; GO:0005730,nucleolus; GO:0003735,structural constituent of ribosome; GO:0006412,translation	Ribosomal protein L21e
Cluster-13228.82134	13.3067	1.45333	-3.14092	down	K23344 DDRGK domain-containing protein 1 | (RefSeq) PGR5-like protein 1B (A)	PREDICTED: PGR5-like protein 1B, chloroplastic [Nicotiana sylvestris]	RecName: Full=PGR5-like protein 1A, chloroplastic; AltName: Full=Ferredoxin-plastoquinone reductase 1; Flags: Precursor;	SubName: Full=PGR5-like protein 1B, chloroplastic {ECO:0000313|RefSeq:XP_016484492.1};	--	GO:0009507,chloroplast; GO:0009534,chloroplast thylakoid; GO:0009535,chloroplast thylakoid membrane; GO:0016021,integral component of membrane; GO:0009579,thylakoid; GO:0042802,identical protein binding; GO:0016730,oxidoreductase activity, acting on iron-sulfur proteins as donors; GO:0019904,protein domain specific binding; GO:0015979,photosynthesis; GO:0009773,photosynthetic electron transport i…	--
Cluster-13228.76629	55.51	124.153	1.20576	up	K20285 Rab9 effector protein with kelch motifs | (RefSeq) nitrile-specifier protein 5-like (A)	unnamed protein product [Coffea canephora]	RecName: Full=Nitrile-specifier protein 5; Short=AtNSP5;	SubName: Full=Uncharacterized protein {ECO:0000313|EMBL:CDP18904.1};	Kelch repeat-containing proteins	GO:0005829,cytosol; GO:0019762,glucosinolate catabolic process; GO:0080028,nitrile biosynthetic process	PQQ-like domain
Cluster-13228.74194	97.56	35.26	-1.42068	down	--	--	--	--	--	--	--
Cluster-13228.103764	95.8233	33.61	-1.46763	down	--	--	--	--	--	--	--
Cluster-13228.35154	16.79	3.54	-2.1938	down	K12123 phytochrome E | (RefSeq) PHYE; phytochrome E (A)	PREDICTED: phytochrome E isoform X1 [Ipomoea nil]	RecName: Full=Phytochrome E;	RecName: Full=Phytochrome {ECO:0000256|PIRNR:PIRNR000084};	--	GO:0005622,intracellular; GO:0000155,phosphorelay sensor kinase activity; GO:0009881,photoreceptor activity; GO:0042803,protein homodimerization activity; GO:0009584,detection of visible light; GO:0018298,protein-chromophore linkage; GO:0017006,protein-tetrapyrrole linkage; GO:0009585,red, far-red light phototransduction; GO:0006355,regulation of transcription, DNA-templated; GO:0006351,transcrip…	PAS fold
Cluster-13228.79554	88.7367	9.26	-3.22198	down	K00600 glycine hydroxymethyltransferase [EC:2.1.2.1] | (RefSeq) serine hydroxymethyltransferase, mitochondrial-like (A)	serine hydroxymethyltransferase, mitochondrial-like [Manihot esculenta]	RecName: Full=Serine hydroxymethyltransferase, mitochondrial; Short=SHMT; EC=2.1.2.1; AltName: Full=Glycine hydroxymethyltransferase; AltName: Full=Serine methylase; Flags: Precursor;	RecName: Full=Serine hydroxymethyltransferase {ECO:0000256|RuleBase:RU000585}; EC=2.1.2.1 {ECO:0000256|RuleBase:RU000585};	Glycine/serine hydroxymethyltransferase	GO:0048046,apoplast; GO:0009570,chloroplast stroma; GO:0009534,chloroplast thylakoid; GO:0022626,cytosolic ribosome; GO:0005739,mitochondrion; GO:0005634,nucleus; GO:0005886,plasma membrane; GO:0010319,stromule; GO:0004372,glycine hydroxymethyltransferase activity; GO:0008266,poly(U) RNA binding; GO:0030170,pyridoxal phosphate binding; GO:0007623,circadian rhythm; GO:0019264,glycine biosynthetic …	Serine hydroxymethyltransferase
Cluster-13228.68572	66.0533	130.003	1.02359	up	K07761 metalloendoproteinase 5-MMP [EC:3.4.24.-] | (RefSeq) metalloendoproteinase 5-MMP-like (A)	unnamed protein product [Coffea canephora]	RecName: Full=Metalloendoproteinase 2-MMP {ECO:0000303|PubMed:10574937}; Short=At2-MMP {ECO:0000303|PubMed:10574937}; EC=3.4.24.- {ECO:0000305}; Flags: Precursor;	SubName: Full=Uncharacterized protein {ECO:0000313|EMBL:CDP00221.1};	Gelatinase A and related matrix metalloproteases	GO:0031225,anchored component of membrane; GO:0031012,extracellular matrix; GO:0005886,plasma membrane; GO:0004222,metalloendopeptidase activity; GO:0008270,zinc ion binding; GO:0080186,developmental vegetative growth; GO:0007275,multicellular organism development; GO:1900056,negative regulation of leaf senescence; GO:2000028,regulation of photoperiodism, flowering; GO:0046686,response to cadmium…	Peptidase family M54
Cluster-13228.75830	13.95	35.78	1.4091	up	K00422 polyphenol oxidase [EC:1.10.3.1] | (RefSeq) polyphenol oxidase I, chloroplastic (A)	unnamed protein product [Coffea canephora]	RecName: Full=Polyphenol oxidase II, chloroplastic; Short=PPO-II; EC=1.10.3.1; AltName: Full=Catechol oxidase II; Flags: Precursor;	SubName: Full=Uncharacterized protein {ECO:0000313|EMBL:CDP06093.1};	FOG: PPR repeat	GO:0009543,chloroplast thylakoid lumen; GO:0004097,catechol oxidase activity; GO:0046872,metal ion binding; GO:0046148,pigment biosynthetic process	Polyphenol oxidase middle domain
Cluster-13228.80808	47.35	106.32	1.21711	up	K01689 enolase [EC:4.2.1.11] | (RefSeq) enolase (A)	enolase [Sesamum indicum]	RecName: Full=Enolase; EC=4.2.1.11; AltName: Full=2-phospho-D-glycerate hydro-lyase; AltName: Full=2-phosphoglycerate dehydratase;	SubName: Full=Enolase {ECO:0000313|EMBL:PIN03198.1}; EC=4.2.1.11 {ECO:0000313|EMBL:PIN03198.1};	Enolase	GO:0000015,phosphopyruvate hydratase complex; GO:0000287,magnesium ion binding; GO:0004634,phosphopyruvate hydratase activity; GO:0006096,glycolytic process	Methylaspartate ammonia-lyase C-terminus
Cluster-13228.85695	6.02	42.3667	2.8554	up	K04733 interleukin-1 receptor-associated kinase 4 [EC:2.7.11.1] | (RefSeq) cysteine-rich receptor-like protein kinase 25 (A)	unnamed protein product [Coffea canephora]	RecName: Full=Cysteine-rich receptor-like protein kinase 25; Short=Cysteine-rich RLK25; EC=2.7.11.-; Flags: Precursor;	SubName: Full=Uncharacterized protein {ECO:0000313|EMBL:CDP20318.1};	--	GO:0016021,integral component of membrane; GO:0005886,plasma membrane; GO:0005524,ATP binding; GO:0004674,protein serine/threonine kinase activity; GO:0042742,defense response to bacterium; GO:0006468,protein phosphorylation	Salt stress response/antifungal
Cluster-13228.42631	91.1933	36.81	-1.25946	down	K18881 D-lactate dehydratase [EC:4.2.1.130] | (RefSeq) protein DJ-1 homolog D (A)	PREDICTED: protein DJ-1 homolog D [Nicotiana attenuata]	RecName: Full=Protein DJ-1 homolog D; Short=AtDJ1D; AltName: Full=Lactoylglutathione lyase DJ1D; EC=4.4.1.5;	SubName: Full=Protein dj-1-like d {ECO:0000313|EMBL:OIT02194.1};	Putative transcriptional regulator DJ-1	GO:0019172,glyoxalase III activity; GO:0004462,lactoylglutathione lyase activity	SNO glutamine amidotransferase family
Cluster-13228.77121	37.8033	85.3867	1.22293	up	K05909 laccase [EC:1.10.3.2] | (RefSeq) uncharacterized protein LOC111441767 (A)	unnamed protein product [Coffea canephora]	RecName: Full=Aspartic proteinase PCS1; EC=3.4.23.-; AltName: Full=Aspartic protease 38; Short=AtASP38; AltName: Full=Protein EMBRYO DEFECTIVE 24; AltName: Full=Protein PROMOTION OF CELL SURVIVAL 1; Flags: Precursor;	SubName: Full=Uncharacterized protein {ECO:0000313|EMBL:CDP01649.1};	Aspartyl protease	GO:0005783,endoplasmic reticulum; GO:0004190,aspartic-type endopeptidase activity; GO:0008233,peptidase activity; GO:0012501,programmed cell death; GO:0030163,protein catabolic process	Eukaryotic aspartyl protease
Cluster-13228.73185	5.19333	28.8167	2.51957	up	K22845 phlorizin synthase [EC:2.4.1.357] | (RefSeq) UDP-glycosyltransferase 88B1-like (A)	UDP-glucuronosyl/UDP-glucosyltransferase [Macleaya cordata]	RecName: Full=UDP-glycosyltransferase 88B1 {ECO:0000303|PubMed:15610349}; EC=2.4.1.- {ECO:0000305};	RecName: Full=Glycosyltransferase {ECO:0000256|RuleBase:RU362057}; EC=2.4.1.- {ECO:0000256|RuleBase:RU362057};	UDP-glucuronosyl and UDP-glucosyl transferase	GO:0016758,transferase activity, transferring hexosyl groups; GO:0008152,metabolic process	UDP-glucoronosyl and UDP-glucosyl transferase
Cluster-13228.83359	68.24	6.13667	-3.42438	down	K02960 small subunit ribosomal protein S16e | (RefSeq) uncharacterized protein LOC110817833 (A)	putative Rubisco activase isoform 2 [Gardenia jasminoides]	RecName: Full=Ribulose bisphosphate carboxylase/oxygenase activase 1, chloroplastic; Short=RA 1; Short=RuBisCO activase 1; AltName: Full=RuBisCO activase alpha form; Flags: Precursor;	SubName: Full=Putative Rubisco activase isoform 2 {ECO:0000313|EMBL:AIX10948.1};	26S proteasome regulatory complex, ATPase RPT4	GO:0009570,chloroplast stroma; GO:0005524,ATP binding	Torsin
Cluster-13228.89155	0.89	41.54	5.59282	up	K13065 shikimate O-hydroxycinnamoyltransferase [EC:2.3.1.133] | (RefSeq) spermidine hydroxycinnamoyl transferase-like (A)	unnamed protein product [Coffea canephora]	RecName: Full=Spermidine hydroxycinnamoyl transferase; EC=2.3.1.-; AltName: Full=BAHD-like hydroxycinnamoyl transferase;	SubName: Full=Uncharacterized protein {ECO:0000313|EMBL:CDP21167.1};	--	GO:0016410,N-acyltransferase activity; GO:0080074,spermidine:caffeoyl CoA N-acyltransferase activity; GO:0080073,spermidine:coumaroyl CoA N-acyltransferase activity; GO:0080075,spermidine:feruloyl CoA N-acyltransferase activity; GO:0080072,spermidine:sinapoyl CoA N-acyltransferase activity; GO:0009555,pollen development; GO:0010584,pollen exine formation; GO:0080088,spermidine hydroxycinnamate co…	Transferase family
Cluster-13228.48829	315.08	118.02	-1.37477	down	K19044 E3 ubiquitin-protein ligase XBAT32/33 [EC:2.3.2.27] | (RefSeq) E3 ubiquitin-protein ligase XB3 (A)	PREDICTED: putative E3 ubiquitin-protein ligase XBAT31 [Ipomoea nil]	RecName: Full=Putative E3 ubiquitin-protein ligase XBAT31; EC=2.3.2.27; AltName: Full=Ankyrin repeat domain and RING finger-containing protein XBAT31; AltName: Full=Protein XB3 homolog 1; AltName: Full=RING-type E3 ubiquitin transferase XB31;	SubName: Full=putative E3 ubiquitin-protein ligase XBAT31 {ECO:0000313|RefSeq:XP_016486501.1};	--	GO:0046872,metal ion binding; GO:0016740,transferase activity; GO:0016567,protein ubiquitination	Ankyrin repeat
Cluster-13228.84722	43.1067	342.303	3.03643	up	K01183 chitinase [EC:3.2.1.14] | (RefSeq) acidic endochitinase (A)	hypothetical protein POPTR_015G024000v3 [Populus trichocarpa]	RecName: Full=Acidic endochitinase; EC=3.2.1.14; Flags: Precursor;	SubName: Full=Chitinase family protein {ECO:0000313|EMBL:ERP52113.1};	Chitinase	GO:0005618,cell wall; GO:0005576,extracellular region; GO:0004568,chitinase activity; GO:0006032,chitin catabolic process; GO:0000272,polysaccharide catabolic process	Glycosyl hydrolases family 18
Cluster-13228.66957	9.85333	47.0067	2.30263	up	K00327 NADPH-ferrihemoprotein reductase [EC:1.6.2.4] | (RefSeq) NADPH--cytochrome P450 reductase-like (A)	unnamed protein product [Coffea canephora]	RecName: Full=NADPH--cytochrome P450 reductase {ECO:0000255|HAMAP-Rule:MF_03212}; Short=CPR {ECO:0000255|HAMAP-Rule:MF_03212}; Short=P450R {ECO:0000255|HAMAP-Rule:MF_03212}; EC=1.6.2.4 {ECO:0000255|HAMAP-Rule:MF_03212};	RecName: Full=NADPH--cytochrome P450 reductase {ECO:0000256|PIRNR:PIRNR000208}; EC=1.6.2.4 {ECO:0000256|PIRNR:PIRNR000208};	NADP/FAD dependent oxidoreductase	GO:0005789,endoplasmic reticulum membrane; GO:0016021,integral component of membrane; GO:0010181,FMN binding; GO:0003958,NADPH-hemoprotein reductase activity	FAD binding domain
Cluster-13228.99915	28.0833	98.4	1.85287	up	--	putative universal stress protein [Catharanthus roseus]	RecName: Full=Universal stress protein PHOS32 {ECO:0000303|PubMed:12644671}; AltName: Full=Phosphorylated protein of 32 kDa {ECO:0000303|PubMed:18285339}; Short=AtPHOS32 {ECO:0000303|PubMed:18285339}; Flags: Precursor;	SubName: Full=Putative universal stress protein {ECO:0000313|EMBL:AID16042.1};	--	GO:0009507,chloroplast; GO:0005829,cytosol; GO:0005634,nucleus; GO:0005886,plasma membrane; GO:0005524,ATP binding; GO:0002238,response to molecule of fungal origin; GO:0006950,response to stress	Universal stress protein family
Cluster-13228.61352	136.983	20.6367	-2.69397	down	K15382 solute carrier family 50 (sugar transporter) | (RefSeq) bidirectional sugar transporter N3 (A)	bidirectional sugar transporter N3 [Sesamum indicum]	RecName: Full=Bidirectional sugar transporter SWEET15 {ECO:0000305}; Short=VvSWEET15 {ECO:0000305};	RecName: Full=Bidirectional sugar transporter SWEET {ECO:0000256|RuleBase:RU910715};	Multitransmembrane protein	GO:0000139,Golgi membrane; GO:0005887,integral component of plasma membrane; GO:0008515,sucrose transmembrane transporter activity; GO:0071215,cellular response to abscisic acid stimulus; GO:0071470,cellular response to osmotic stress; GO:0071446,cellular response to salicylic acid stimulus; GO:0009793,embryo development ending in seed dormancy; GO:0010150,leaf senescence; GO:0010431,seed maturat…	Sugar efflux transporter for intercellular exchange
Cluster-13228.75448	28.24	59.75	1.13064	up	K15322 tRNA-splicing endonuclease subunit Sen2 [EC:3.1.27.9] | (RefSeq) tRNA-splicing endonuclease subunit Sen2-1 (A)	Tetraspanin-3 [Capsicum annuum]	RecName: Full=Tetraspanin-3;	SubName: Full=Tetraspanin-3 {ECO:0000313|EMBL:PHT68867.1};	--	GO:0016021,integral component of membrane; GO:0005886,plasma membrane; GO:0009506,plasmodesma	Ion transport protein
Cluster-13228.29788	70.0033	3.12667	-4.43438	down	K10779 transcriptional regulator ATRX [EC:3.6.4.12] | (RefSeq) hypothetical protein (A)	PREDICTED: late embryogenesis abundant protein D-34-like [Ziziphus jujuba]	RecName: Full=Late embryogenesis abundant protein 31 {ECO:0000303|PubMed:18318901}; Short=LEA 31 {ECO:0000303|PubMed:18318901}; AltName: Full=Protein RESPONSIVE TO ABSCISIC ACID 28 {ECO:0000303|PubMed:10412913}; Short=AtRAB28 {ECO:0000303|PubMed:10412913};	SubName: Full=late embryogenesis abundant protein D-34-like {ECO:0000313|RefSeq:XP_018842452.1};	--	GO:0005829,cytosol; GO:0005730,nucleolus; GO:0005634,nucleus; GO:0006873,cellular ion homeostasis; GO:0010226,response to lithium ion; GO:0009845,seed germination	Seed maturation protein
Cluster-13228.76862	75.69	34.3667	-1.09071	down	K01301 N-acetylated-alpha-linked acidic dipeptidase [EC:3.4.17.21] | (RefSeq) probable glutamate carboxypeptidase LAMP1 isoform X1 (A)	unnamed protein product [Coffea canephora]	RecName: Full=Probable glutamate carboxypeptidase LAMP1 {ECO:0000305}; EC=3.4.17.21 {ECO:0000305}; AltName: Full=Protein LIKE AMP1 {ECO:0000303|PubMed:25673776};	SubName: Full=Uncharacterized protein {ECO:0000313|EMBL:CDP03245.1};	Transferrin receptor and related proteins containing the protease-associated (PA) domain	GO:0005783,endoplasmic reticulum; GO:0005789,endoplasmic reticulum membrane; GO:0016021,integral component of membrane; GO:0005773,vacuole; GO:0046872,metal ion binding; GO:0008237,metallopeptidase activity; GO:0010073,meristem maintenance; GO:0007275,multicellular organism development; GO:0040008,regulation of growth	Peptidase family M20/M25/M40
Cluster-13228.69671	213.927	60.92	-1.76813	down	K09377 cysteine and glycine-rich protein | (RefSeq) LIM domain-containing protein WLIM1 (A)	unnamed protein product [Coffea canephora]	RecName: Full=LIM domain-containing protein WLIM1 {ECO:0000305}; AltName: Full=Widely-expressed LIM protein 1 {ECO:0000303|PubMed:11085265}; Short=AtWLIM1;	SubName: Full=Uncharacterized protein {ECO:0000313|EMBL:CDP01275.1};	Regulatory protein MLP and related LIM proteins	GO:0005737,cytoplasm; GO:0005856,cytoskeleton; GO:0005886,plasma membrane; GO:0051015,actin filament binding; GO:0046872,metal ion binding; GO:0003729,mRNA binding; GO:0051017,actin filament bundle assembly	LIM domain
Cluster-13228.41012	17.85	1.73	-3.31749	down	K13420 LRR receptor-like serine/threonine-protein kinase FLS2 [EC:2.7.11.1] | (RefSeq) probable LRR receptor-like serine/threonine-protein kinase At3g47570 (A)	unnamed protein product [Coffea canephora]	RecName: Full=LRR receptor-like serine/threonine-protein kinase FLS2; EC=2.7.11.1; AltName: Full=Protein FLAGELLIN-SENSING 2; AltName: Full=Protein FLAGELLIN-SENSITIVE 2; Flags: Precursor;	SubName: Full=Uncharacterized protein {ECO:0000313|EMBL:CDP00866.1};	--	GO:0005768,endosome; GO:0010008,endosome membrane; GO:0016021,integral component of membrane; GO:0016020,membrane; GO:0005886,plasma membrane; GO:0005524,ATP binding; GO:0004675,transmembrane receptor protein serine/threonine kinase activity; GO:0052544,defense response by callose deposition in cell wall; GO:0042742,defense response to bacterium; GO:0016045,detection of bacterium; GO:0006898,rece…	Leucine Rich Repeat
Cluster-13228.77654	198.857	85.2367	-1.17219	down	--	hypothetical protein L484_018552 [Morus notabilis]	--	SubName: Full=Uncharacterized protein {ECO:0000313|EMBL:EXB37129.1};	--	--	--
Cluster-13228.75581	143.873	368.667	1.39644	up	K20471 coatomer subunit delta | (RefSeq) coatomer subunit delta-1-like (A)	Ribonuclease III [Handroanthus impetiginosus]	RecName: Full=Protein NUCLEAR FUSION DEFECTIVE 2 {ECO:0000303|PubMed:16698901}; Flags: Precursor;	SubName: Full=Ribonuclease III {ECO:0000313|EMBL:PIN04807.1}; EC=3.1.26.3 {ECO:0000313|EMBL:PIN04807.1};	--	GO:0005773,vacuole; GO:0003725,double-stranded RNA binding; GO:0004525,ribonuclease III activity; GO:0000741,karyogamy; GO:0010197,polar nucleus fusion; GO:0090502,RNA phosphodiester bond hydrolysis, endonucleolytic; GO:0006396,RNA processing	Ribonuclease-III-like
Cluster-13228.92934	10.1233	30.0567	1.62072	up	K04733 interleukin-1 receptor-associated kinase 4 [EC:2.7.11.1] | (RefSeq) G-type lectin S-receptor-like serine/threonine-protein kinase At4g27290 isoform X1 (A)	receptor-like serine/threonine-protein kinase SD1-8 isoform X2 [Olea europaea var. sylvestris]	RecName: Full=Receptor-like serine/threonine-protein kinase SD1-8; EC=2.7.11.1; AltName: Full=Arabidopsis thaliana receptor kinase 3; AltName: Full=S-domain-1 (SD1) receptor kinase 8; Short=SD1-8; Flags: Precursor;	SubName: Full=receptor-like serine/threonine-protein kinase SD1-8 {ECO:0000313|RefSeq:XP_009768621.1};	--	GO:0016021,integral component of membrane; GO:0005886,plasma membrane; GO:0009506,plasmodesma; GO:0005773,vacuole; GO:0005524,ATP binding; GO:0030246,carbohydrate binding; GO:0004674,protein serine/threonine kinase activity; GO:0004675,transmembrane receptor protein serine/threonine kinase activity; GO:0031625,ubiquitin protein ligase binding; GO:0006468,protein phosphorylation; GO:0048544,recogn…	Phosphotransferase enzyme family
Cluster-13228.74807	41.14	10.7933	-1.88083	down	K00924 kinase [EC:2.7.1.-] | (RefSeq) receptor-like protein kinase HSL1 (A)	unnamed protein product [Coffea canephora]	RecName: Full=LRR receptor-like serine/threonine-protein kinase HSL2; EC=2.7.11.1; AltName: Full=Protein HAESA-LIKE2; Flags: Precursor;	SubName: Full=Uncharacterized protein {ECO:0000313|EMBL:CDP02659.1};	--	GO:0016021,integral component of membrane; GO:0005886,plasma membrane; GO:0005524,ATP binding; GO:0004674,protein serine/threonine kinase activity; GO:0010102,lateral root morphogenesis; GO:0010468,regulation of gene expression	Phosphotransferase enzyme family
Cluster-13228.60771	21.61	5.3	-1.98038	down	K18878 BHLH transcription factor Upa20 | (RefSeq) Upa20; transcription factor bHLH137-like (A)	unnamed protein product [Coffea canephora]	RecName: Full=Transcription factor HBI1; AltName: Full=Basic helix-loop-helix protein 64; Short=AtbHLH64; Short=bHLH 64; AltName: Full=Protein HOMOLOG OF BEE2 INTERACTING WITH IBH1; AltName: Full=Transcription factor EN 79; AltName: Full=bHLH transcription factor bHLH064;	SubName: Full=Uncharacterized protein {ECO:0000313|EMBL:CDP02008.1};	--	GO:0005634,nucleus; GO:0003677,DNA binding; GO:0046983,protein dimerization activity; GO:0009742,brassinosteroid mediated signaling pathway; GO:0009740,gibberellic acid mediated signaling pathway; GO:0040008,regulation of growth; GO:0006355,regulation of transcription, DNA-templated; GO:0006351,transcription, DNA-templated	Helix-loop-helix DNA-binding domain
Cluster-13228.95422	9.98333	64.6933	2.74199	up	K18857 alcohol dehydrogenase class-P [EC:1.1.1.1] | (RefSeq) alcohol dehydrogenase (A)	unnamed protein product [Coffea canephora]	RecName: Full=Alcohol dehydrogenase 1 {ECO:0000303|PubMed:2102855}; EC=1.1.1.1 {ECO:0000269|PubMed:2102855};	SubName: Full=Uncharacterized protein {ECO:0000313|EMBL:CDP04718.1};	Alcohol dehydrogenase, class III	GO:0005737,cytoplasm; GO:0004022,alcohol dehydrogenase (NAD) activity; GO:0008270,zinc ion binding	Glucose dehydrogenase C-terminus
Cluster-13228.49203	910.073	66.9667	-3.85311	down	--	--	--	--	--	--	--
Cluster-13228.56882	46.6367	10.69	-2.07617	down	K23048 RING finger protein unkempt | (RefSeq) zinc finger CCCH domain-containing protein 20 (A)	unnamed protein product [Coffea canephora]	RecName: Full=Zinc finger CCCH domain-containing protein 49; Short=AtC3H49;	SubName: Full=Uncharacterized protein {ECO:0000313|EMBL:CDP08206.1};	CCCH-type Zn-finger protein	GO:0005886,plasma membrane; GO:0003677,DNA binding; GO:0003700,DNA-binding transcription factor activity; GO:0046872,metal ion binding; GO:0006355,regulation of transcription, DNA-templated	RNA-binding, Nab2-type zinc finger
Cluster-13228.79784	244.94	91.3667	-1.37907	down	K09873 aquaporin TIP | (RefSeq) aquaporin TIP2-1 (A)	hypothetical protein CDL15_Pgr014941 [Punica granatum]	RecName: Full=Aquaporin TIP2-1; AltName: Full=Delta-tonoplast intrinsic protein; Short=Delta-TIP; AltName: Full=Tonoplast intrinsic protein 2-1; Short=AtTIP2;1; Contains: RecName: Full=Aquaporin TIP2-1, N-terminally processed;	SubName: Full=Uncharacterized protein {ECO:0000313|EMBL:OWM78122.1};	Aquaporin (major intrinsic protein family)	GO:0005618,cell wall; GO:0042807,central vacuole; GO:0009507,chloroplast; GO:0009941,chloroplast envelope; GO:0005794,Golgi apparatus; GO:0005887,integral component of plasma membrane; GO:0009505,plant-type cell wall; GO:0009705,plant-type vacuole membrane; GO:0005886,plasma membrane; GO:0009506,plasmodesma; GO:0000326,protein storage vacuole; GO:0005774,vacuolar membrane; GO:0005773,vacuole; GO:…	Major intrinsic protein
Cluster-13228.74149	1.72333	34.6767	4.37518	up	K06699 proteasome activator subunit 4 | (RefSeq) hypothetical protein (A)	unnamed protein product [Coffea canephora]	RecName: Full=Polygalacturonase 1 beta-like protein 1 {ECO:0000303|PubMed:26106400}; Short=AtPGL1 {ECO:0000303|PubMed:26106400}; AltName: Full=Aromatic-rich glycoprotein JP630; AltName: Full=PG1beta-like protein 1 {ECO:0000303|PubMed:26106400}; AltName: Full=Polygalacturonase 3 {ECO:0000303|PubMed:19639386}; AltName: Full=Probable polygalacturonase non-catalytic subunit JP630; Flags: Precursor;	SubName: Full=Uncharacterized protein {ECO:0000313|EMBL:CDP10830.1};	--	GO:0048046,apoplast; GO:0005618,cell wall	BURP domain
Cluster-13228.93897	55.7733	206.643	1.91219	up	K00031 isocitrate dehydrogenase [EC:1.1.1.42] | (RefSeq) isocitrate dehydrogenase [NADP] (A)	isocitrate dehydrogenase [NADP]	RecName: Full=Isocitrate dehydrogenase [NADP]; Short=IDH; EC=1.1.1.42; AltName: Full=IDP; AltName: Full=NADP(+)-specific ICDH; AltName: Full=Oxalosuccinate decarboxylase;	SubName: Full=Uncharacterized protein {ECO:0000313|EMBL:EPS68007.1}; Flags: Fragment;	NADP-dependent isocitrate dehydrogenase	GO:0005737,cytoplasm; GO:0004450,isocitrate dehydrogenase (NADP+) activity; GO:0000287,magnesium ion binding; GO:0051287,NAD binding; GO:0006097,glyoxylate cycle; GO:0006102,isocitrate metabolic process; GO:0006099,tricarboxylic acid cycle	Isocitrate/isopropylmalate dehydrogenase
Cluster-13228.87279	3.05	16.6667	2.50072	up	K19613 leucine-rich repeat protein SHOC2 | (RefSeq) putative disease resistance RPP13-like protein 1 (A)	unnamed protein product [Coffea canephora]	RecName: Full=Putative disease resistance protein RGA3; AltName: Full=Blight resistance protein B149; AltName: Full=RGA1-blb;	SubName: Full=Uncharacterized protein {ECO:0000313|EMBL:CDP07631.1};	Apoptotic ATPase	GO:0043531,ADP binding; GO:0005524,ATP binding; GO:0006952,defense response	Holliday junction DNA helicase RuvB P-loop domain
Cluster-13228.76467	65.1867	16.1467	-1.96511	down	K09840 9-cis-epoxycarotenoid dioxygenase [EC:1.13.11.51] | (RefSeq) 9-cis-epoxycarotenoid dioxygenase NCED1, chloroplastic-like (A)	unnamed protein product [Coffea canephora]	RecName: Full=9-cis-epoxycarotenoid dioxygenase NCED1, chloroplastic; EC=1.13.11.51; AltName: Full=PvNCED1; Flags: Precursor;	SubName: Full=Uncharacterized protein {ECO:0000313|EMBL:CDP06103.1};	Beta, beta-carotene 15,15'-dioxygenase and related enzymes	GO:0009535,chloroplast thylakoid membrane; GO:0045549,9-cis-epoxycarotenoid dioxygenase activity; GO:0046872,metal ion binding; GO:0009688,abscisic acid biosynthetic process	Retinal pigment epithelial membrane protein
Cluster-13228.51350	3.04667	46.4033	3.96928	up	K07418 cytochrome P450 family 2 subfamily J [EC:1.14.14.1] | (RefSeq) cytochrome P450 71A8-like (A)	unnamed protein product [Coffea canephora]	RecName: Full=Cytochrome P450 71A8; EC=1.14.-.-;	SubName: Full=Uncharacterized protein {ECO:0000313|EMBL:CDP12699.1};	Cytochrome P450 CYP2 subfamily	GO:0016021,integral component of membrane; GO:0020037,heme binding; GO:0005506,iron ion binding; GO:0004497,monooxygenase activity; GO:0016705,oxidoreductase activity, acting on paired donors, with incorporation or reduction of molecular oxygen	Cytochrome P450
Cluster-13228.78391	114.333	12.6733	-3.14107	down	K07375 tubulin beta | (RefSeq) hypothetical protein (A)	hypothetical protein EUTSA_v10016629mg [Eutrema salsugineum]	RecName: Full=Tubulin beta-5 chain; AltName: Full=Beta-5-tubulin;	RecName: Full=Tubulin beta chain {ECO:0000256|RuleBase:RU000352};	Beta tubulin	GO:0005737,cytoplasm; GO:0005874,microtubule; GO:0005525,GTP binding; GO:0003924,GTPase activity; GO:0005200,structural constituent of cytoskeleton; GO:0007017,microtubule-based process	Misato Segment II tubulin-like domain
Cluster-13228.79100	63.76	186.557	1.5942	up	K00856 adenosine kinase [EC:2.7.1.20] | (RefSeq) adenosine kinase 2 (A)	PREDICTED: adenosine kinase 2 [Nelumbo nucifera]	RecName: Full=Adenosine kinase 2; Short=AK 2; EC=2.7.1.20; AltName: Full=Adenosine 5'-phosphotransferase 2;	SubName: Full=adenosine kinase 2 {ECO:0000313|RefSeq:XP_010253917.1};	Possible pfkB family carbohydrate kinase	GO:0005829,cytosol; GO:0005634,nucleus; GO:0005886,plasma membrane; GO:0004001,adenosine kinase activity; GO:0005524,ATP binding; GO:0005507,copper ion binding; GO:0006169,adenosine salvage; GO:0044209,AMP salvage; GO:0016032,viral process	pfkB family carbohydrate kinase
Cluster-13228.37510	3.14	21.2667	2.81191	up	K13429 chitin elicitor receptor kinase 1 | (RefSeq) lysM domain receptor-like kinase 3 (A)	unnamed protein product [Coffea canephora]	RecName: Full=LysM domain receptor-like kinase 3 {ECO:0000303|PubMed:12947035}; Short=LysM-containing receptor-like kinase 3 {ECO:0000305}; Short=MtLYK3 {ECO:0000303|PubMed:17586690}; EC=2.7.11.1 {ECO:0000255|PROSITE-ProRule:PRU00159, ECO:0000269|PubMed:20971894}; AltName: Full=LysM receptor kinase K1B {ECO:0000305}; AltName: Full=Protein HAIR CURLING {ECO:0000303|PubMed:11290290}; Flags: Precurs…	SubName: Full=Uncharacterized protein {ECO:0000313|EMBL:CDP04438.1};	--	GO:0016021,integral component of membrane; GO:0005886,plasma membrane; GO:0005775,vacuolar lumen; GO:0005524,ATP binding; GO:0016301,kinase activity; GO:0004674,protein serine/threonine kinase activity; GO:0009877,nodulation; GO:0046777,protein autophosphorylation; GO:0009609,response to symbiotic bacterium	Giardia variant-specific surface protein
Cluster-13228.66792	86.07	209.167	1.32541	up	K22534 PR domain zinc finger protein 5 | (RefSeq) zinc finger protein ZAT4-like (A)	zinc finger protein ZAT10-like [Olea europaea var. sylvestris]	RecName: Full=Zinc finger protein ZAT10; AltName: Full=Salt-tolerance zinc finger;	SubName: Full=Zinc finger protein zat10 {ECO:0000313|EMBL:OIT20374.1};	FOG: Zn-finger	GO:0005634,nucleus; GO:0003700,DNA-binding transcription factor activity; GO:0046872,metal ion binding; GO:0043565,sequence-specific DNA binding; GO:0035264,multicellular organism growth; GO:0045892,negative regulation of transcription, DNA-templated; GO:0010117,photoprotection; GO:0015979,photosynthesis; GO:0009737,response to abscisic acid; GO:0010200,response to chitin; GO:0009409,response to …	Zinc-finger double-stranded RNA-binding
Cluster-13228.89723	8.39333	50.6467	2.63934	up	K09422 transcription factor MYB, plant | (RefSeq) transcription factor MYB20-like isoform X1 (A)	protein odorant1 [Quercus suber]	RecName: Full=Transcription factor MYB20 {ECO:0000305}; AltName: Full=Myb-related protein 20 {ECO:0000303|PubMed:16463103}; Short=AtMYB20 {ECO:0000303|PubMed:11597504};	SubName: Full=Myb-related transcription factor {ECO:0000313|EMBL:AIT13038.1};	Transcription factor, Myb superfamily	GO:0005634,nucleus; GO:0001046,core promoter sequence-specific DNA binding; GO:0003700,DNA-binding transcription factor activity; GO:0000981,DNA-binding transcription factor activity, RNA polymerase II-specific; GO:0043565,sequence-specific DNA binding; GO:0001135,RNA polymerase II transcription regulator recruiting activity; GO:0044212,transcription regulatory region DNA binding; GO:0030154,cell…	Myb-like DNA-binding domain
Cluster-13228.104068	13.5433	89.8733	2.76377	up	--	--	--	--	--	--	--
Cluster-13228.92891	13.6267	56.9567	2.1105	up	K13459 disease resistance protein RPS2 | (RefSeq) disease resistance protein RPS2 (A)	unnamed protein product [Coffea canephora]	RecName: Full=Probable WRKY transcription factor 70; AltName: Full=WRKY DNA-binding protein 70;	SubName: Full=Uncharacterized protein {ECO:0000313|EMBL:CDP13896.1};	--	GO:0005634,nucleus; GO:0003700,DNA-binding transcription factor activity; GO:0043565,sequence-specific DNA binding; GO:0042742,defense response to bacterium; GO:0050832,defense response to fungus; GO:0009864,induced systemic resistance, jasmonic acid mediated signaling pathway; GO:1900056,negative regulation of leaf senescence; GO:0045892,negative regulation of transcription, DNA-templated; GO:00…	WRKY DNA -binding domain
Cluster-13228.84245	384.207	185.647	-1.00355	down	K09287 RAV-like factor | (RefSeq) AP2/ERF and B3 domain-containing transcription factor RAV1 (A)	PREDICTED: AP2/ERF and B3 domain-containing transcription factor RAV1 [Vitis vinifera]	RecName: Full=AP2/ERF and B3 domain-containing transcription repressor TEM1; AltName: Full=Protein TEMPRANILLO 1; AltName: Full=RAV1-like ethylene-responsive transcription factor TEM1;	SubName: Full=Uncharacterized protein {ECO:0000313|EMBL:CCB50937.1};	--	GO:0005634,nucleus; GO:0003677,DNA binding; GO:0003700,DNA-binding transcription factor activity; GO:0009873,ethylene-activated signaling pathway; GO:0048573,photoperiodism, flowering; GO:0006351,transcription, DNA-templated	AP2 domain
Cluster-13228.44422	2.17333	31.3733	3.90172	up	K21867 potassium channel | (RefSeq) potassium channel AKT1-like isoform X1 (A)	potassium channel AKT1-like isoform X2 [Sesamum indicum]	RecName: Full=Potassium channel AKT1;	SubName: Full=potassium channel AKT1 {ECO:0000313|RefSeq:XP_009772048.1};	K+-channel ERG and related proteins, contain PAS/PAC sensor domain	GO:0005887,integral component of plasma membrane; GO:0042802,identical protein binding; GO:0005242,inward rectifier potassium channel activity; GO:0010107,potassium ion import; GO:0006813,potassium ion transport; GO:0034765,regulation of ion transmembrane transport; GO:0042391,regulation of membrane potential; GO:0090333,regulation of stomatal closure; GO:0009651,response to salt stress; GO:00094…	Cyclic nucleotide-binding domain
Cluster-13228.71431	6.25	59.7267	3.294	up	--	PREDICTED: uncharacterized protein LOC103329252 [Prunus mume]	--	SubName: Full=Uncharacterized protein {ECO:0000313|EnsemblPlants:PGSC0003DMT400044761};	--	GO:0016021,integral component of membrane	Cotton fibre expressed protein
Cluster-13228.71546	25.7433	3.39333	-2.8735	down	K16221 transcription factor TCP21 (protein CCA1 HIKING EXPEDITION) | (RefSeq) transcription factor TCP7 (A)	transcription factor TCP15 [Sesamum indicum]	RecName: Full=Transcription factor TCP15;	SubName: Full=transcription factor TCP14 {ECO:0000313|RefSeq:XP_010258392.1};	--	GO:0005634,nucleus; GO:0003677,DNA binding; GO:0003700,DNA-binding transcription factor activity; GO:0010252,auxin homeostasis; GO:0008283,cell proliferation; GO:0007623,circadian rhythm; GO:0042023,DNA endoreduplication; GO:0048467,gynoecium development; GO:0010229,inflorescence development; GO:0031540,regulation of anthocyanin biosynthetic process; GO:0006355,regulation of transcription, DNA-te…	TCP family transcription factor
Cluster-13228.70613	1.40333	55.1433	5.34112	up	--	kunitz trypsin inhibitor 2 [Sesamum indicum]	RecName: Full=Kunitz trypsin inhibitor 2 {ECO:0000305}; Short=AtKTI2 {ECO:0000305}; Flags: Precursor;	SubName: Full=Uncharacterized protein {ECO:0000313|EMBL:CAN65022.1};	--	GO:0048046,apoplast; GO:0005618,cell wall; GO:0004866,endopeptidase inhibitor activity	Trypsin and protease inhibitor
Cluster-13228.88308	28.15	76.99	1.49749	up	--	uncharacterized protein LOC105169569 [Sesamum indicum]	--	SubName: Full=Uncharacterized protein {ECO:0000313|EMBL:CDO97153.1};	--	--	Protein of unknown function (DUF1645)
Cluster-13228.66839	19.9167	64.6233	1.74143	up	K00232 acyl-CoA oxidase [EC:1.3.3.6] | (RefSeq) peroxisomal acyl-coenzyme A oxidase 1 (A)	peroxisomal acyl-coenzyme A oxidase 1 [Sesamum indicum]	RecName: Full=Peroxisomal acyl-coenzyme A oxidase 1; Short=AOX 1; EC=1.3.3.6; AltName: Full=Long-chain acyl-CoA oxidase; Short=AtCX1;	RecName: Full=Acyl-coenzyme A oxidase {ECO:0000256|PIRNR:PIRNR000168};	Acyl-CoA oxidase	GO:0005777,peroxisome; GO:0009506,plasmodesma; GO:0003995,acyl-CoA dehydrogenase activity; GO:0003997,acyl-CoA oxidase activity; GO:0071949,FAD binding; GO:0050660,flavin adenine dinucleotide binding; GO:0006635,fatty acid beta-oxidation; GO:0033539,fatty acid beta-oxidation using acyl-CoA dehydrogenase; GO:0009695,jasmonic acid biosynthetic process; GO:0001676,long-chain fatty acid metabolic pro…	Acyl-CoA dehydrogenase, middle domain
Cluster-13228.80584	223.26	40.4033	-2.42831	down	K08912 light-harvesting complex II chlorophyll a/b binding protein 1 | (RefSeq) chlorophyll a-b binding protein 1D (A)	hypothetical protein CISIN_1g034317mg [Citrus sinensis]	RecName: Full=Chlorophyll a-b binding protein 1D; AltName: Full=LHCII type I CAB-1D; Short=LHCP; Flags: Fragment;	RecName: Full=Chlorophyll a-b binding protein, chloroplastic {ECO:0000256|RuleBase:RU363080};	--	GO:0009941,chloroplast envelope; GO:0009535,chloroplast thylakoid membrane; GO:0016021,integral component of membrane; GO:0009522,photosystem I; GO:0009523,photosystem II; GO:0010287,plastoglobule; GO:0016168,chlorophyll binding; GO:0046872,metal ion binding; GO:0031409,pigment binding; GO:0009768,photosynthesis, light harvesting in photosystem I; GO:0018298,protein-chromophore linkage; GO:000941…	Chlorophyll A-B binding protein
Cluster-13228.103588	485.21	168.573	-1.49231	down	K22314 glucosinolate gamma-glutamyl hydrolase [EC:3.4.19.16] | (RefSeq) putative glutamine amidotransferase YLR126C (A)	PREDICTED: putative glutamine amidotransferase YLR126C [Nicotiana sylvestris]	RecName: Full=Gamma-glutamyl peptidase 5 {ECO:0000305}; EC=3.4.19.- {ECO:0000305};	SubName: Full=putative glutamine amidotransferase YLR126C {ECO:0000313|RefSeq:XP_009767796.1};	Predicted glutamine synthetase	GO:0005829,cytosol; GO:0008233,peptidase activity	DJ-1/PfpI family
Cluster-13228.54140	1.33667	15.67	3.60436	up	K04733 interleukin-1 receptor-associated kinase 4 [EC:2.7.11.1] | (RefSeq) probable serine/threonine-protein kinase PIX13 (A)	unnamed protein product [Coffea canephora]	RecName: Full=Probable serine/threonine-protein kinase PIX13 {ECO:0000305}; EC=2.7.11.1 {ECO:0000305};	SubName: Full=Uncharacterized protein {ECO:0000313|EMBL:CDP07284.1};	Serine/threonine protein kinase	GO:0005634,nucleus; GO:0005886,plasma membrane; GO:0005524,ATP binding; GO:0004675,transmembrane receptor protein serine/threonine kinase activity; GO:0007166,cell surface receptor signaling pathway; GO:0006952,defense response; GO:0006468,protein phosphorylation	Protein tyrosine kinase
Cluster-13228.108991	34.7467	7.1	-2.24183	down	K09419 heat shock transcription factor, other eukaryote | (RefSeq) heat stress transcription factor C-1-like (A)	unnamed protein product [Coffea canephora]	RecName: Full=Heat stress transcription factor C-1; Short=AtHsfC1; AltName: Full=AtHsf-08;	SubName: Full=Uncharacterized protein {ECO:0000313|EMBL:CDP03337.1};	Heat shock transcription factor	GO:0005634,nucleus; GO:0003700,DNA-binding transcription factor activity; GO:0043565,sequence-specific DNA binding; GO:0006351,transcription, DNA-templated	Cwf15/Cwc15 cell cycle control protein
Cluster-13228.82040	5.61	46.0733	3.08176	up	K03327 multidrug resistance protein, MATE family | (RefSeq) protein DETOXIFICATION 27-like isoform X2 (A)	PREDICTED: protein DETOXIFICATION 27-like isoform X2 [Nicotiana tomentosiformis]	RecName: Full=Protein DETOXIFICATION 27 {ECO:0000303|PubMed:11739388}; Short=AtDTX27 {ECO:0000303|PubMed:11739388}; AltName: Full=Multidrug and toxic compound extrusion protein 27 {ECO:0000305}; Short=MATE protein 27 {ECO:0000305};	RecName: Full=Protein DETOXIFICATION {ECO:0000256|RuleBase:RU004914}; AltName: Full=Multidrug and toxic compound extrusion protein {ECO:0000256|RuleBase:RU004914};	Uncharacterized membrane protein, predicted efflux pump	GO:0016021,integral component of membrane; GO:0015297,antiporter activity; GO:0015238,drug transmembrane transporter activity; GO:0006855,drug transmembrane transport	MatE
Cluster-13228.68326	132.86	61.84	-1.05442	down	K00975 glucose-1-phosphate adenylyltransferase [EC:2.7.7.27] | (RefSeq) glucose-1-phosphate adenylyltransferase large subunit 1 (A)	unnamed protein product [Coffea canephora]	RecName: Full=Glucose-1-phosphate adenylyltransferase large subunit 1; EC=2.7.7.27; AltName: Full=ADP-glucose pyrophosphorylase; AltName: Full=ADP-glucose synthase; AltName: Full=AGPase S; AltName: Full=Alpha-D-glucose-1-phosphate adenyl transferase; Flags: Fragment;	RecName: Full=Glucose-1-phosphate adenylyltransferase {ECO:0000256|RuleBase:RU362093}; EC=2.7.7.27 {ECO:0000256|RuleBase:RU362093}; AltName: Full=ADP-glucose pyrophosphorylase {ECO:0000256|RuleBase:RU362093};	GDP-mannose pyrophosphorylase/mannose-1-phosphate guanylyltransferase	GO:0009501,amyloplast; GO:0009507,chloroplast; GO:0005524,ATP binding; GO:0008878,glucose-1-phosphate adenylyltransferase activity; GO:0005978,glycogen biosynthetic process; GO:0019252,starch biosynthetic process	Nucleotidyl transferase
Cluster-13228.60416	4.72333	41.5	3.18142	up	K23260 scopoletin glucosyltransferase [EC:2.4.1.128] | (RefSeq) scopoletin glucosyltransferase-like (A)	unnamed protein product [Coffea canephora]	RecName: Full=UDP-glycosyltransferase 90A1; EC=2.4.1.-;	RecName: Full=Glycosyltransferase {ECO:0000256|RuleBase:RU362057}; EC=2.4.1.- {ECO:0000256|RuleBase:RU362057};	UDP-glucuronosyl and UDP-glucosyl transferase	GO:0043231,intracellular membrane-bounded organelle; GO:0080043,quercetin 3-O-glucosyltransferase activity; GO:0080044,quercetin 7-O-glucosyltransferase activity; GO:0008152,metabolic process	UDP-glucoronosyl and UDP-glucosyl transferase
Cluster-13228.107132	29.9667	185.517	2.67229	up	--	PREDICTED: uncharacterized protein LOC105352373 [Fragaria vesca subsp. vesca]	--	SubName: Full=VQ domain-containing protein {ECO:0000313|EMBL:GAV69225.1}; Flags: Fragment;	--	--	VQ motif
Cluster-13228.77126	256.593	67.49	-1.88693	down	K13993 HSP20 family protein | (RefSeq) 15.7 kDa heat shock protein, peroxisomal (A)	15.7 kDa heat shock protein, peroxisomal [Sesamum indicum]	RecName: Full=15.7 kDa heat shock protein, peroxisomal; Short=AtHsp15.7;	SubName: Full=Uncharacterized protein {ECO:0000313|EMBL:PIN11945.1};	Molecular chaperone (small heat-shock protein Hsp26/Hsp42)	GO:0005782,peroxisomal matrix; GO:0006457,protein folding; GO:0009408,response to heat; GO:0000302,response to reactive oxygen species	CS domain
Cluster-13228.75710	2.44333	16.9033	2.83782	up	K15503 serine/threonine-protein phosphatase 6 regulatory ankyrin repeat subunit B | (RefSeq) ankyrin repeat-containing protein At5g02620 (A)	unnamed protein product [Coffea canephora]	RecName: Full=Ankyrin repeat-containing protein ITN1; AltName: Full=Protein INCREASED TOLERANCE TO NACL {ECO:0000303|PubMed:18643991};	SubName: Full=Uncharacterized protein {ECO:0000313|EMBL:CDP11257.1};	FOG: Ankyrin repeat	GO:0016021,integral component of membrane; GO:0005634,nucleus; GO:0005886,plasma membrane; GO:0034613,cellular protein localization; GO:0009651,response to salt stress; GO:0007165,signal transduction	Ankyrin repeat
Cluster-13228.71493	43.7633	97.65	1.20796	up	K01648 ATP citrate (pro-S)-lyase [EC:2.3.3.8] | (RefSeq) ATP-citrate synthase beta chain protein 2 (A)	Citrate synthase-like protein [Corchorus capsularis]	RecName: Full=ATP-citrate synthase beta chain protein 2; Short=ATP-citrate synthase B-2; EC=2.3.3.8; AltName: Full=ATP-citrate lyase B-2; AltName: Full=Citrate cleavage enzyme B-2;	SubName: Full=Citrate synthase-like protein {ECO:0000313|EMBL:OMO53498.1};	ATP-citrate lyase	GO:0009346,citrate lyase complex; GO:0005829,cytosol; GO:0005886,plasma membrane; GO:0005524,ATP binding; GO:0003878,ATP citrate synthase activity; GO:0046872,metal ion binding; GO:0006085,acetyl-CoA biosynthetic process; GO:0006629,lipid metabolic process	CoA-ligase
Cluster-13228.92438	11.8633	52.2567	2.19028	up	K13260 isoflavone/4'-methoxyisoflavone 2'-hydroxylase [EC:1.14.13.89 1.14.13.53] | (RefSeq) cytochrome P450 81F3-like (A)	hypothetical protein BC332_11883 [Capsicum chinense]	RecName: Full=Cytochrome P450 81D11; EC=1.14.-.-;	SubName: Full=Uncharacterized protein {ECO:0000313|EMBL:PHU20732.1};	Cytochrome P450 CYP2 subfamily	GO:0016021,integral component of membrane; GO:0016020,membrane; GO:0020037,heme binding; GO:0005506,iron ion binding; GO:0016709,oxidoreductase activity, acting on paired donors, with incorporation or reduction of molecular oxygen, NAD(P)H as one donor, and incorporation of one atom of oxygen; GO:0002213,defense response to insect; GO:0098542,defense response to other organism; GO:0042343,indole …	Cytochrome P450
Cluster-13228.70440	267.547	61.7733	-2.07103	down	K11724 bromodomain testis-specific protein | (RefSeq) hypothetical protein (A)	hypothetical protein PHAVU_008G150100g [Phaseolus vulgaris]	RecName: Full=Transcription factor GTE8; AltName: Full=Bromodomain-containing protein GTE8; AltName: Full=Protein GLOBAL TRANSCRIPTION FACTOR GROUP E8;	SubName: Full=Uncharacterized protein {ECO:0000313|EMBL:ESW12884.1};	Transcription initiation factor TFIID, subunit BDF1 and related bromodomain proteins	GO:0009507,chloroplast; GO:0005634,nucleus; GO:0006355,regulation of transcription, DNA-templated; GO:0006351,transcription, DNA-templated	--
Cluster-13228.84533	42.9733	100.98	1.27949	up	K09754 coumaroylquinate(coumaroylshikimate) 3'-monooxygenase [EC:1.14.13.36] | (RefSeq) cytochrome P450 98A2-like (A)	p-coumaroyl quinate/shikimate 3'-hydroxylase [Coffea canephora]	RecName: Full=Cytochrome P450 98A2; EC=1.14.-.-;	SubName: Full=p-coumaroyl quinate/shikimate 3'-hydroxylase {ECO:0000313|EMBL:ABO77958.1};	Cytochrome P450 CYP2 subfamily	GO:0016021,integral component of membrane; GO:0016020,membrane; GO:0020037,heme binding; GO:0005506,iron ion binding; GO:0016709,oxidoreductase activity, acting on paired donors, with incorporation or reduction of molecular oxygen, NAD(P)H as one donor, and incorporation of one atom of oxygen; GO:0009809,lignin biosynthetic process	Cytochrome P450
Cluster-13228.81869	0.226667	67.2867	8.26404	up	K00422 polyphenol oxidase [EC:1.10.3.1] | (RefSeq) aureusidin synthase (A)	unnamed protein product [Coffea canephora]	RecName: Full=Polyphenol oxidase, chloroplastic; Short=PPO; EC=1.10.3.1; AltName: Full=Catechol oxidase; Flags: Precursor;	SubName: Full=Uncharacterized protein {ECO:0000313|EMBL:CDO99592.1};	--	GO:0009543,chloroplast thylakoid lumen; GO:0004097,catechol oxidase activity; GO:0046872,metal ion binding; GO:0046148,pigment biosynthetic process	Polyphenol oxidase middle domain
Cluster-13228.85504	29.3367	118.757	2.05716	up	K08081 tropinone reductase I [EC:1.1.1.206] | (RefSeq) tropinone reductase homolog (A)	PREDICTED: tropinone reductase homolog [Vitis vinifera]	RecName: Full=Tropinone reductase homolog; EC=1.1.1.-; AltName: Full=P29X;	SubName: Full=Uncharacterized protein {ECO:0000313|EMBL:CCB55564.1};	Reductases with broad range of substrate specificities	GO:0016491,oxidoreductase activity	Tetrahydrofolate dehydrogenase/cyclohydrolase, NAD(P)-binding domain
Cluster-13228.68735	3.39	37.82	3.52542	up	K04733 interleukin-1 receptor-associated kinase 4 [EC:2.7.11.1] | (RefSeq) G-type lectin S-receptor-like serine/threonine-protein kinase RLK1 (A)	PREDICTED: G-type lectin S-receptor-like serine/threonine-protein kinase LECRK3 [Nicotiana attenuata]	RecName: Full=G-type lectin S-receptor-like serine/threonine-protein kinase RLK1; EC=2.7.11.1; AltName: Full=Receptor-like protein kinase 1; Flags: Precursor;	SubName: Full=G-type lectin S-receptor-like serine/threonine-protein kinase RLK1 isoform X1 {ECO:0000313|RefSeq:XP_009765718.1}; SubName: Full=G-type lectin S-receptor-like serine/threonine-protein kinase RLK1 isoform X2 {ECO:0000313|RefSeq:XP_009765719.1}; SubName: Full=G-type lectin S-receptor-like serine/threonine-protein kinase RLK1 isoform X3 {ECO:0000313|RefSeq:XP_009765720.1};	--	GO:0016021,integral component of membrane; GO:0005886,plasma membrane; GO:0005524,ATP binding; GO:0005516,calmodulin binding; GO:0030246,carbohydrate binding; GO:0004674,protein serine/threonine kinase activity; GO:0006468,protein phosphorylation	Kinase-like
Cluster-13228.63876	1.94333	36.9867	4.27746	up	K13424 WRKY transcription factor 33 | (RefSeq) probable WRKY transcription factor 33 isoform X1 (A)	PREDICTED: probable WRKY transcription factor 51 isoform X1 [Nelumbo nucifera]	RecName: Full=Probable WRKY transcription factor 51; AltName: Full=WRKY DNA-binding protein 51;	SubName: Full=probable WRKY transcription factor 51 isoform X1 {ECO:0000313|RefSeq:XP_010261070.1};	--	GO:0005634,nucleus; GO:0003700,DNA-binding transcription factor activity; GO:0043565,sequence-specific DNA binding; GO:0042742,defense response to bacterium; GO:0050832,defense response to fungus; GO:0009867,jasmonic acid mediated signaling pathway; GO:0006351,transcription, DNA-templated	WRKY DNA -binding domain
Cluster-13228.97830	35.3133	74.2367	1.12102	up	K00759 adenine phosphoribosyltransferase [EC:2.4.2.7] | (RefSeq) adenine phosphoribosyltransferase 1-like (A)	Phosphoribosyltransferase domain [Macleaya cordata]	RecName: Full=Adenine phosphoribosyltransferase 1; Short=APRT 1; EC=2.4.2.7;	SubName: Full=Phosphoribosyltransferase domain {ECO:0000313|EMBL:OVA11708.1};	Adenine phosphoribosyl transferases	GO:0005737,cytoplasm; GO:0003999,adenine phosphoribosyltransferase activity; GO:0006168,adenine salvage; GO:0044209,AMP salvage; GO:0006166,purine ribonucleoside salvage	Uracil phosphoribosyltransferase
Cluster-13228.69479	158.1	56.6767	-1.43565	down	K12118 cryptochrome 1 | (RefSeq) cryptochrome-1 isoform X1 (A)	Cryptochrome-1 [Capsicum baccatum]	RecName: Full=Cryptochrome-1 {ECO:0000303|PubMed:8953250}; Short=AtCry {ECO:0000303|PubMed:22421133}; Short=Atcry1 {ECO:0000303|PubMed:8953250}; AltName: Full=Blue light photoreceptor {ECO:0000303|PubMed:7756321}; AltName: Full=Protein BLUE LIGHT UNINHIBITED 1 {ECO:0000303|PubMed:12324610}; AltName: Full=Protein ELONGATED HYPOCOTYL 4 {ECO:0000303|PubMed:8232555}; AltName: Full=Protein OUT OF PHAS…	SubName: Full=Cryptochrome-1 {ECO:0000313|EMBL:PHT50696.1};	Deoxyribodipyrimidine photolyase/cryptochrome	GO:0005737,cytoplasm; GO:0016604,nuclear body; GO:0005634,nucleus; GO:0016605,PML body; GO:0005524,ATP binding; GO:0009882,blue light photoreceptor activity; GO:0071949,FAD binding; GO:0042802,identical protein binding; GO:0016301,kinase activity; GO:0046872,metal ion binding; GO:0004672,protein kinase activity; GO:0046283,anthocyanin-containing compound metabolic process; GO:0060918,auxin transp…	FAD binding domain of DNA photolyase
Cluster-13228.51580	4.78333	44.1867	3.25418	up	K13667 protein glucosyltransferase [EC:2.4.1.-] | (RefSeq) O-glucosyltransferase rumi-like (A)	O-glucosyltransferase rumi homolog isoform X1 [Sesamum indicum]	--	SubName: Full=Uncharacterized protein {ECO:0000313|EnsemblPlants:PGSC0003DMT400000100};	Endoplasmic reticulum protein EP58, contains filamin rod domain and KDEL motif	GO:0016021,integral component of membrane	Glycosyl transferase family 90
Cluster-13228.95450	6.88333	67.2367	3.32914	up	K07418 cytochrome P450 family 2 subfamily J [EC:1.14.14.1] | (RefSeq) cytochrome P450 71D9-like (A)	unnamed protein product [Coffea canephora]	RecName: Full=Cytochrome P450 71D10; EC=1.14.-.-;	SubName: Full=Uncharacterized protein {ECO:0000313|EMBL:CDP11812.1};	Cytochrome P450 CYP2 subfamily	GO:0016020,membrane; GO:0020037,heme binding; GO:0005506,iron ion binding; GO:0016709,oxidoreductase activity, acting on paired donors, with incorporation or reduction of molecular oxygen, NAD(P)H as one donor, and incorporation of one atom of oxygen; GO:0044550,secondary metabolite biosynthetic process	Cytochrome P450
Cluster-13228.86912	112.443	35.3467	-1.6322	down	K20815 N-terminal acetyltransferase 2 | (RefSeq) hypothetical protein (A)	uncharacterized protein LOC105170052 [Sesamum indicum]	--	SubName: Full=Putative membrane protein {ECO:0000313|EMBL:PIM99098.1};	Predicted membrane protein	--	Protein of unknown function (DUF1279)
Cluster-13228.42913	29.11	5.18	-2.44121	down	K17535 serine/threonine-protein kinase TNNI3K [EC:2.7.11.1] | (RefSeq) serine/threonine-protein kinase STY46-like (A)	serine/threonine-protein kinase HT1-like [Sesamum indicum]	RecName: Full=Serine/threonine-protein kinase HT1; EC=2.7.11.1; AltName: Full=High leaf temperature protein 1;	SubName: Full=Uncharacterized protein {ECO:0000313|EMBL:OAY30882.1};	Tyrosine kinase specific for activated (GTP-bound) p21cdc42Hs	GO:0005737,cytoplasm; GO:0005524,ATP binding; GO:0004672,protein kinase activity; GO:0004674,protein serine/threonine kinase activity; GO:0004871,NA; GO:0035556,intracellular signal transduction	Kinase-like
Cluster-13228.40026	75.34	198.817	1.43678	up	K09753 cinnamoyl-CoA reductase [EC:1.2.1.44] | (RefSeq) cinnamoyl CoA reductase (A)	unnamed protein product [Coffea canephora]	RecName: Full=Cinnamoyl-CoA reductase 1; Short=AtCCR1; EC=1.2.1.44; AltName: Full=Protein IRREGULAR XYLEM 4;	SubName: Full=Uncharacterized protein {ECO:0000313|EMBL:CDO98223.1};	Flavonol reductase/cinnamoyl-CoA reductase	GO:0005829,cytosol; GO:0016621,cinnamoyl-CoA reductase activity; GO:0050662,coenzyme binding; GO:0007623,circadian rhythm; GO:0009809,lignin biosynthetic process; GO:0009409,response to cold	NAD(P)H-binding
Cluster-13228.60228	37.6033	4.61333	-2.97467	down	--	unnamed protein product [Coffea canephora]	--	SubName: Full=Uncharacterized protein {ECO:0000313|EMBL:CDP05966.1};	--	--	--
Cluster-13228.49899	0.16	25.8767	7.38699	up	K12614 ATP-dependent RNA helicase DDX6/DHH1 [EC:3.6.4.13] | (RefSeq) protease Do-like 10, mitochondrial isoform X1 (A)	protease Do-like 9 [Sesamum indicum]	RecName: Full=Protease Do-like 9; EC=3.4.21.-;	SubName: Full=Uncharacterized protein {ECO:0000313|EMBL:KCW49312.1};	Serine protease	GO:0009507,chloroplast; GO:0005730,nucleolus; GO:0004252,serine-type endopeptidase activity	PDZ domain
Cluster-13228.80388	808.52	169.293	-2.31245	down	K13993 HSP20 family protein | (RefSeq) 17.8 kDa class I heat shock protein-like (A)	hypothetical protein L484_025213 [Morus notabilis]	RecName: Full=18.2 kDa class I heat shock protein;	SubName: Full=Uncharacterized protein {ECO:0000313|EMBL:EXC10632.1};	Molecular chaperone (small heat-shock protein Hsp26/Hsp42)	GO:0005737,cytoplasm	--
Cluster-13228.46872	100.21	22.86	-2.09177	down	--	--	--	--	--	--	--
Cluster-13228.21248	10.7533	0.4	-4.70131	down	K14494 DELLA protein | (RefSeq) DELLA protein GAI1-like (A)	protein SCARECROW-like [Olea europaea var. sylvestris]	RecName: Full=Protein SCARECROW; Short=PnSCR;	SubName: Full=Protein SCARECROW {ECO:0000313|EMBL:PHU04886.1};	--	GO:0005634,nucleus; GO:0007275,multicellular organism development; GO:0006355,regulation of transcription, DNA-templated; GO:0006351,transcription, DNA-templated	GRAS domain family
Cluster-13228.65594	9.04	52.41	2.58218	up	K14498 serine/threonine-protein kinase SRK2 [EC:2.7.11.1] | (RefSeq) serine/threonine-protein kinase SAPK3-like (A)	unnamed protein product [Coffea canephora]	RecName: Full=Serine/threonine-protein kinase SAPK3; EC=2.7.11.1; AltName: Full=Osmotic stress/abscisic acid-activated protein kinase 3; AltName: Full=Protein kinase REK; AltName: Full=stress-activated protein kinase 3 {ECO:0000303|Ref.3}; Short=OsSAPK3 {ECO:0000303|Ref.3};	SubName: Full=Uncharacterized protein {ECO:0000313|EMBL:CDP08319.1};	Serine/threonine protein kinase	GO:0005737,cytoplasm; GO:0005634,nucleus; GO:0005524,ATP binding; GO:0004674,protein serine/threonine kinase activity; GO:0009738,abscisic acid-activated signaling pathway; GO:0035556,intracellular signal transduction; GO:0006468,protein phosphorylation	Protein tyrosine kinase
Cluster-13228.78490	4.48	29.1033	2.74566	up	--	hypothetical protein CFP56_34415 [Quercus suber]	--	SubName: Full=Uncharacterized protein {ECO:0000313|EMBL:CDP01382.1};	--	--	Protein of unknown function (DUF688)
Cluster-13228.84747	43.6133	149.6	1.81603	up	K07424 cytochrome P450 family 3 subfamily A [EC:1.14.14.1] | (Kazusa) Lj5g3v1770470.4; - (A)	unnamed protein product [Coffea canephora]	RecName: Full=Cytochrome P450 CYP72A219; EC=1.14.-.-; AltName: Full=Cytochrome P450 CYP72A129;	SubName: Full=Uncharacterized protein {ECO:0000313|EMBL:CDP14360.1};	Cytochrome P450 CYP4/CYP19/CYP26 subfamilies	GO:0016021,integral component of membrane; GO:0020037,heme binding; GO:0005506,iron ion binding; GO:0004497,monooxygenase activity; GO:0016705,oxidoreductase activity, acting on paired donors, with incorporation or reduction of molecular oxygen	Cytochrome P450
Cluster-13228.86037	41.1233	81.3967	1.03404	up	K00134 glyceraldehyde 3-phosphate dehydrogenase [EC:1.2.1.12] | (RefSeq) glyceraldehyde-3-phosphate dehydrogenase GAPCP2, chloroplastic (A)	glyceraldehyde-3-phosphate dehydrogenase GAPCP2, chloroplastic [Sesamum indicum]	RecName: Full=Glyceraldehyde-3-phosphate dehydrogenase GAPCP2, chloroplastic; EC=1.2.1.12; AltName: Full=Glyceraldehyde-3-phosphate dehydrogenase of plastid 2; AltName: Full=NAD-dependent glyceraldehydephosphate dehydrogenase chloroplastic 2; Flags: Precursor;	RecName: Full=Glyceraldehyde-3-phosphate dehydrogenase {ECO:0000256|RuleBase:RU361160}; EC=1.2.1.- {ECO:0000256|RuleBase:RU361160};	Glyceraldehyde 3-phosphate dehydrogenase	GO:0009570,chloroplast stroma; GO:0009536,plastid; GO:0004365,glyceraldehyde-3-phosphate dehydrogenase (NAD+) (phosphorylating) activity; GO:0051287,NAD binding; GO:0050661,NADP binding; GO:0080144,amino acid homeostasis; GO:0005975,carbohydrate metabolic process; GO:0006006,glucose metabolic process; GO:0006096,glycolytic process; GO:0080022,primary root development	Glyceraldehyde 3-phosphate dehydrogenase, NAD binding domain
Cluster-13228.94306	2.06	39.7833	4.3148	up	K15718 linoleate 9S-lipoxygenase [EC:1.13.11.58] | (RefSeq) POTLX-3, LOX1.5; lipoxygenase (A)	lipoxygenase [Cynanchum gracillimum]	RecName: Full=Probable linoleate 9S-lipoxygenase 5; EC=1.13.11.58; AltName: Full=Leaf lipoxygenase;	RecName: Full=Lipoxygenase {ECO:0000256|RuleBase:RU003975}; EC=1.13.11.- {ECO:0000256|RuleBase:RU003975};	--	GO:0005737,cytoplasm; GO:0046872,metal ion binding; GO:0016702,oxidoreductase activity, acting on single donors with incorporation of molecular oxygen, incorporation of two atoms of oxygen; GO:0031408,oxylipin biosynthetic process	Lipoxygenase
Cluster-13228.63463	68.57	1.48667	-5.50571	down	K01602 ribulose-bisphosphate carboxylase small chain [EC:4.1.1.39] | (RefSeq) ribulose bisphosphate carboxylase small chain, chloroplastic-like isoform X1 (A)	ribulose bisphosphate carboxylase small chain, chloroplastic-like isoform X1 [Carica papaya]	RecName: Full=Ribulose bisphosphate carboxylase small chain, chloroplastic; Short=RuBisCO small subunit; EC=4.1.1.39; Flags: Precursor;	RecName: Full=Ribulose bisphosphate carboxylase small chain {ECO:0000256|RuleBase:RU003627}; EC=4.1.1.39 {ECO:0000256|RuleBase:RU003627};	--	GO:0009507,chloroplast; GO:0004497,monooxygenase activity; GO:0016984,ribulose-bisphosphate carboxylase activity; GO:0009853,photorespiration; GO:0019253,reductive pentose-phosphate cycle	Ribulose-1,5-bisphosphate carboxylase small subunit
Cluster-13228.73714	16.23	38.5033	1.29726	up	K02639 ferredoxin | (RefSeq) ferredoxin, root R-B1-like (A)	unnamed protein product [Coffea canephora]	RecName: Full=Ferredoxin-3, chloroplastic; AltName: Full=Ferredoxin III; Short=Fd III; Flags: Precursor;	RecName: Full=Ferredoxin {ECO:0000256|RuleBase:RU364001};	--	GO:0009507,chloroplast; GO:0009570,chloroplast stroma; GO:0009578,etioplast stroma; GO:0051537,2 iron, 2 sulfur cluster binding; GO:0009055,electron transfer activity; GO:0046872,metal ion binding; GO:0022900,electron transport chain	2Fe-2S iron-sulfur cluster binding domain
Cluster-13228.56382	10.4433	39.06	1.94993	up	--	unnamed protein product [Coffea canephora]	RecName: Full=Late embryogenesis abundant protein At1g64065 {ECO:0000305};	SubName: Full=Uncharacterized protein {ECO:0000313|EMBL:CDP10944.1};	--	GO:0016021,integral component of membrane	Jagunal, ER re-organisation during oogenesis
Cluster-13228.75211	63.0567	133.34	1.12402	up	K01641 hydroxymethylglutaryl-CoA synthase [EC:2.3.3.10] | (RefSeq) hydroxymethylglutaryl-CoA synthase-like (A)	hydroxymethylglutaryl-CoA synthase [Catharanthus roseus]	RecName: Full=Hydroxymethylglutaryl-CoA synthase; Short=HMG-CoA synthase; EC=2.3.3.10; AltName: Full=3-hydroxy-3-methylglutaryl coenzyme A synthase; AltName: Full=Protein EMBRYO DEFECTIVE 2778; AltName: Full=Protein FLAKY POLLEN 1;	RecName: Full=3-hydroxy-3-methylglutaryl coenzyme A synthase {ECO:0000256|RuleBase:RU364071}; Short=HMG-CoA synthase {ECO:0000256|RuleBase:RU364071}; EC=2.3.3.10 {ECO:0000256|RuleBase:RU364071};	Hydroxymethylglutaryl-CoA synthase	GO:0005829,cytosol; GO:0009506,plasmodesma; GO:0004421,hydroxymethylglutaryl-CoA synthase activity; GO:0019287,isopentenyl diphosphate biosynthetic process, mevalonate pathway; GO:0016126,sterol biosynthetic process	Hydroxymethylglutaryl-coenzyme A synthase N terminal
Cluster-13228.71426	46.07	16.82	-1.40652	down	--	unnamed protein product [Coffea canephora]	--	SubName: Full=Uncharacterized protein {ECO:0000313|EMBL:CDP19042.1};	--	--	SAM domain (Sterile alpha motif)
Cluster-13228.77964	51.88	121.07	1.27001	up	K15040 voltage-dependent anion channel protein 2 | (RefSeq) mitochondrial outer membrane protein porin of 34 kDa (A)	PREDICTED: mitochondrial outer membrane protein porin of 34 kDa [Nicotiana attenuata]	RecName: Full=Mitochondrial outer membrane protein porin of 34 kDa; AltName: Full=POM 34; AltName: Full=Voltage-dependent anion-selective channel protein; Short=VDAC;	SubName: Full=Uncharacterized protein {ECO:0000313|EMBL:CDP02196.1};	Porin/voltage-dependent anion-selective channel protein	GO:0005741,mitochondrial outer membrane; GO:0046930,pore complex; GO:0015288,porin activity; GO:0008308,voltage-gated anion channel activity	Eukaryotic porin
[truncated: 18,380 more rows]

## Sheet: Supplementary Table 3
Supplementary Table 3. Differential expression of genes between infected (NOWS) and non-infected (NOHS) N. indicum stem.
ID	NOHS	NOWS	log2FoldChange	regulated	KEGG	NR	Swissprot	Tremble	KOG	GO	Pfam
[truncated: 13,284 more rows]

## Sheet: Supplementary Table 4
Supplementary Table 4. List of differentially expressed genes that were enriched in specific pathways in WBD infected N. indicum phloem (NOWP) and stem tip (NOWS) as compared to controls i.e., NOHP and NOHS, respectively.
Pathway	Gene ID	HP/WP	HS/WS	Description
Phenylpropanoid Biosynthesis	Cluster-13228.104449	2.00936	2.17547	K00083 cinnamyl-alcohol dehydrogenase [EC:1.1.1.195]
[truncated: 2,485 more rows]

## Sheet: Supplementary Table 5
Supplementary Table 5. Details of the differentially accumulated metabolites between infected (NOWP) and non-infected (NOHP) N. indicum phloem.
[truncated: 387 more rows]

[truncated: 2 more sheets: Supplementary Table 6, Supplementary Table 7]
